# Supplementary material for: Cryptic mitochondrial DNA mutations coincide with mid-late life and are pathophysiologically informative in single cells across tissues and species
Source: Nat Commun. 2025 Mar 6;16:2250. doi: 10.1038/s41467-025-57286-8 (PMC11885543; doi:10.1038/s41467-025-57286-8)
Supplement: Supplementary file 4 — Source Data [file 41467_2025_57286_MOESM4_ESM.xlsx]

## Sheet: deg_enge
	names	pvals_adj	logfoldchanges
0	MT-CO2	5.18667e-14	0.374596
1341	AC145207.3	2.74046e-13	-1.14887
1340	P4HB	8.40021e-12	-1.57423
1335	SND1	4.64873e-09	-1.28075
1336	SEC61A1	4.64873e-09	-1.51682
1337	TRAM1	4.64873e-09	-1.32664
1338	CANX	4.64873e-09	-1.32369
1339	OS9	4.64873e-09	-1.3229
1334	DDOST	1.70445e-08	-1.38524
1332	HSPA5	1.70641e-08	-1.38939
1333	TMED7	1.70641e-08	-1.27335
1331	CD24	3.02204e-08	-1.56158
1330	P4HA2	3.82956e-08	-1.42451
1329	TIMM23	8.46048e-08	-1.16444
1	NDUFA13	1.12712e-07	0.604425
1328	AC025165.2	1.22073e-07	-1.00798
1327	ATP6V1C2	1.29881e-07	-0.974086
1326	TMED3	2.3687e-07	-1.35396
2	MT-RNR1	2.54068e-07	0.40267
1325	DAP	3.87971e-07	-1.34947
1324	SPCS3	6.25859e-07	-1.11505
3	MT-ND6	6.82975e-07	0.330222
1321	COPG1	6.82975e-07	-1.19929
1322	SSR3	6.82975e-07	-1.17343
1323	PDIA6	6.82975e-07	-1.11158
1320	EIF3D	9.60247e-07	-1.25566
1319	XBP1	1.18026e-06	-1.26927
1318	FP671120.7	1.74623e-06	-0.525053
1317	PRDX4	1.85838e-06	-1.29365
1316	ABHD2	1.85838e-06	-1.01854
1315	GDE1	1.94256e-06	-1.29913
1314	TMED2	2.09848e-06	-1.31425
1313	SFT2D2	2.46742e-06	-1.10781
1311	CSDE1	2.64396e-06	-1.15379
1310	COPA	2.64396e-06	-1.15644
1312	RPN2	2.64396e-06	-1.1543
1309	SRPRA	2.71772e-06	-1.11176
1308	CMPK1	2.71772e-06	-1.15081
1307	HDLBP	2.75048e-06	-1.17881
1306	TMEM30A	2.94702e-06	-1.24547
1305	FKBP11	3.42444e-06	-1.14953
1304	TMED10	3.66185e-06	-1.26755
1303	TMED9	3.90562e-06	-1.11007
1302	FUCA2	4.58919e-06	-1.12997
1301	EIF4G1	4.6136e-06	-1.06619
1300	ITPRID2	4.6901e-06	-1.2774
1299	SEL1L	5.18691e-06	-1.10739
1298	UBE2J1	5.30451e-06	-1.10045
1297	CKAP4	6.02974e-06	-1.11461
1296	LSR	6.40689e-06	-0.907671
1295	TM9SF2	7.39411e-06	-1.14565
1294	PRRC1	7.89299e-06	-1.08588
1293	ST7	1.39777e-05	-1.13392
1292	BNIP3	1.39966e-05	-1.15922
1291	CCT8	1.5123e-05	-1.16408
1290	ALKBH5	1.53118e-05	-1.10375
1289	PSMD13	1.58878e-05	-1.20306
1288	WARS	1.86973e-05	-1.21155
1287	UCHL3	1.91306e-05	-0.957506
1286	KRT8	1.96947e-05	-1.11395
1285	EIF3G	1.9704e-05	-0.993299
1284	HYOU1	1.98426e-05	-0.931671
1283	SRP54	2.18527e-05	-1.01477
1282	PABPC4	2.18527e-05	-1.12654
1281	KDELR2	2.24785e-05	-1.16701
1280	IARS	2.2869e-05	-1.09055
1279	NUDT9	2.6766e-05	-1.13612
1278	TMEM97	2.70005e-05	-1.00897
1277	TMEM9B	2.77636e-05	-1.19373
1276	SURF4	2.77636e-05	-1.19093
1275	ARFGAP3	2.8284e-05	-1.07245
1274	RAB10	2.88033e-05	-1.02362
1273	RRBP1	2.95506e-05	-0.924179
1272	SERPINB1	3.64671e-05	-1.13323
1271	DNAJB9	3.73276e-05	-1.20167
1270	SCAMP2	3.84065e-05	-1.01896
1269	ALG5	3.84292e-05	-1.10098
1268	NUCB2	4.04461e-05	-1.07911
1266	RSL1D1	4.04461e-05	-1.05402
1267	EIF2A	4.04461e-05	-1.05574
1265	PDIA4	4.1463e-05	-1.08544
1264	ERP29	4.6182e-05	-1.14409
1263	SDF2L1	4.72643e-05	-0.946699
1262	SPTLC1	4.99063e-05	-1.09104
1261	CCDC85C	5.06523e-05	-0.890899
1260	DHRS7	5.06523e-05	-1.11074
1259	PSME3	5.17959e-05	-1.1108
1258	EIF5A	5.21602e-05	-0.94006
4	SERF2	6.07454e-05	0.177784
1257	YTHDF3	6.57241e-05	-1.04595
1256	SSR2	6.748e-05	-1.17801
1255	YIPF5	7.12333e-05	-1.12031
1254	AP2B1	8.20367e-05	-1.08926
1253	CHPF	8.6084e-05	-0.850351
5	MT-ND4	8.65666e-05	0.233609
1252	EEF2	0.000100116	-0.936322
1251	CAP1	0.000101073	-1.03575
1250	IPO5	0.000107769	-1.03993
6	RPL23A	0.000117756	0.159065
1249	STARD7	0.000118436	-1.02817
1248	CCNK	0.000119431	-0.850735
1247	CHP1	0.000119431	-0.916616
1246	SRP72	0.000119431	-1.02172
1245	GOLGA8B	0.000123164	-0.927145
1244	MORN2	0.00012868	-0.999016
1243	SORT1	0.000129067	-1.08503
1242	ATG3	0.000129797	-1.04754
1241	RPL4P4	0.000132811	-0.526586
1240	SSR1	0.000133977	-1.14252
1239	PDIA3P1	0.000133977	-0.512207
1238	PPM1G	0.000133977	-1.00153
1237	HM13	0.000137966	-1.02182
1236	ARL1	0.000149147	-1.0571
1235	G3BP2	0.000156129	-0.891965
1234	PPP1CC	0.000162251	-1.07113
1233	DNAJC10	0.000166408	-1.00881
1232	PACSIN2	0.000176229	-0.988682
1229	TPD52	0.000179117	-0.961753
1231	ASPH	0.000179117	-1.07531
1230	SRPRB	0.000179117	-0.967831
1228	DNAJC3	0.000193194	-0.900754
1227	UBE2I	0.000195676	-0.922624
1226	MARS	0.000195676	-0.864623
1225	PLOD2	0.00020341	-0.991784
1224	FAM3B	0.00020341	-1.00087
1223	RPN1	0.00020341	-0.832093
1222	OAT	0.00020341	-1.11618
1221	SLC25A39	0.00020341	-0.980594
1220	ACTR3	0.000212264	-1.02305
1219	AFF1	0.000216972	-0.849499
1218	PTBP1	0.00022077	-0.875848
1217	LMAN1	0.00022077	-0.994937
1216	TSPAN13	0.000222525	-1.02334
1215	DDX39B	0.000228781	-0.843172
1214	GORASP2	0.000229626	-1.10422
1213	GCSH	0.000231975	-0.994173
1212	PSMD4	0.000231975	-0.961552
1211	MAPRE2	0.0002336	-0.958472
1210	PAFAH1B2	0.000242162	-0.8582
1209	NOMO1	0.000244198	-0.889348
1208	GMFB	0.000244198	-1.04288
1207	CALR	0.000244854	-0.710405
1206	UBA5	0.000248954	-0.991053
1205	VAT1	0.000255562	-1.00029
1204	TKT	0.000267626	-0.974624
1203	ARFGEF2	0.000269182	-0.943489
1202	RER1	0.000279575	-0.896799
1200	GPAT4	0.000288601	-1.0877
1201	PLTP	0.000288601	-0.77375
1199	ARCN1	0.000300132	-0.991819
1198	PLBD2	0.000321213	-0.889194
7	FOSB	0.000323082	0.804532
1197	AZIN1	0.000334538	-1.01094
1196	DNAJB11	0.000335684	-0.950062
1195	RAB1B	0.000340206	-0.772177
1194	ZC3H14	0.000354283	-0.955601
1193	MAGT1	0.000366958	-0.970902
1192	GDI1	0.000369575	-0.755337
1191	PLLP	0.000376587	-1.02247
1189	RDH11	0.000377489	-0.926923
1190	FAM104A	0.000377489	-0.990999
1188	TUBA1C	0.000378948	-0.792273
1187	HEXB	0.000378948	-0.960968
1186	ERLEC1	0.000378948	-0.880234
1185	RNF10	0.000380199	-0.906956
1184	FNDC3B	0.000387552	-0.903446
8	MYL6	0.000395051	0.130736
1183	SLC25A36	0.000395051	-0.904817
1182	RAB11A	0.000404599	-0.884897
1181	CAPRIN1	0.00041547	-0.91379
9	RPS15	0.00041547	0.278562
1179	GSPT1	0.00041547	-0.879857
1178	COPS7A	0.00041547	-1.01692
1180	PSMD6	0.00041547	-1.06721
1177	EIF3L	0.000420056	-1.04599
1176	MRPS15	0.000422256	-0.916576
10	SRP14	0.000424204	-0.0625526
1174	RFK	0.000424204	-0.959045
1175	UBE2G1	0.000424204	-1.04204
1173	OSTC	0.00042429	-1.02899
1172	CCNC	0.000425206	-0.888177
1168	DR1	0.000428724	-0.927833
1169	GALNT2	0.000428724	-0.911235
1167	CDH1	0.000428724	-0.951183
1170	ERGIC3	0.000428724	-1.0212
1171	CHMP2B	0.000428724	-0.912528
1166	HNRNPK	0.000428724	-0.852866
1165	FAM3C	0.000435128	-0.984949
11	MT-CO3	0.000443543	0.186911
1164	TNFRSF21	0.000447169	-0.917099
1163	ALG2	0.000449971	-0.988521
1162	CAND1	0.000482451	-0.950561
1159	GOLPH3	0.000488593	-0.940005
1161	GNS	0.000488593	-0.941623
1160	EPRS	0.000488593	-0.970255
1158	GNL3	0.000490992	-0.864541
12	UBB	0.00049585	0.153238
1157	NDFIP2	0.000496963	-0.985359
1156	PHB	0.000515614	-0.957714
1154	FOXO1	0.000515933	-0.983351
1155	BRMS1	0.000515933	-0.986285
1153	DAG1	0.000523478	-0.855274
1152	AC010970.1	0.000536627	-0.633837
1151	NRBP1	0.000538149	-0.958393
1150	FBXO21	0.000555353	-0.885001
1149	UBL3	0.000555353	-0.922935
1148	RBM17	0.00056336	-0.846922
1147	EMC7	0.00056336	-0.952947
1146	CBLL1	0.000568317	-0.968024
1145	TMEM214	0.00057713	-1.00322
1144	HNRNPR	0.000584334	-0.991516
1143	MCFD2	0.000584513	-0.942702
1142	MYDGF	0.000597059	-1.00414
1141	PRSS2	0.000613037	-1.49694
1140	SEC23B	0.000631013	-0.993265
1139	TGOLN2	0.000646963	-0.88218
1138	HSPA13	0.00066705	-0.995953
1137	IKZF5	0.000670037	-0.985795
1136	AC015802.6	0.000672628	-0.786769
1135	MYO1D	0.00067619	-0.957487
1134	HARS	0.000676924	-0.990911
1133	IMP4	0.000677355	-0.892878
1131	C6orf89	0.000682075	-0.940185
1132	POM121	0.000682075	-0.695135
1129	COBLL1	0.000692896	-0.932724
1130	SARS	0.000692896	-0.989598
1128	ATF6	0.000706038	-0.934699
13	AC093484.3	0.000726395	0.175679
1127	CDK5RAP3	0.000740275	-0.722822
1126	CDC42SE2	0.000812522	-0.879699
1125	ADRM1	0.000849744	-0.811364
1124	MPDU1	0.000865754	-0.894654
1123	UQCRC1	0.000867906	-0.949509
1121	EIF4EBP1	0.000876304	-0.833656
1120	SDF4	0.000876304	-0.76397
1119	CTBP1	0.000876304	-0.605902
1122	ACTR1A	0.000876304	-0.932954
1118	MBNL2	0.000881669	-0.840666
14	CYSTM1	0.000948962	0.0635279
1117	MTCH1	0.000967141	-0.970542
1116	UAP1	0.000980546	-0.968454
1115	PVR	0.00098373	-0.921694
1114	GANAB	0.00098373	-0.840862
1113	AC009630.3	0.00098373	-0.958437
1112	ENSA	0.00098996	-0.762516
1111	GPR108	0.000991986	-0.927127
1110	LRP10	0.00101181	-0.840351
1109	CASC4	0.00102043	-0.900911
1108	COPS8	0.00106213	-0.96247
1107	DANCR	0.00108233	-0.86275
1106	TFRC	0.00111451	-0.926916
1105	MTMR2	0.00111451	-1.15121
1104	GOLT1B	0.00111959	-0.898885
1103	ANAPC5	0.00113794	-0.935538
1101	CDK6	0.00113817	-1.00801
1102	PAPOLA	0.00113817	-0.841411
1100	ERP44	0.00115211	-0.950969
1097	ELOA	0.0011689	-0.936489
1098	SF3B2	0.0011689	-0.836575
1099	BTBD1	0.0011689	-1.03257
1096	WLS	0.00118864	-0.997072
1095	PRKCSH	0.00119581	-0.690314
1094	PLOD3	0.00122987	-0.938837
1093	RAB2A	0.00123152	-0.946959
1092	SELENOT	0.00123281	-1.01697
1091	VCP	0.00124122	-0.832673
1090	ACIN1	0.00124425	-0.724888
1089	HSF1	0.00124504	-0.740502
1088	BLMH	0.00124931	-1.15957
1087	SEPTIN2	0.00124931	-0.762797
1086	INSIG1	0.00125582	-0.982163
1084	ELF1	0.00126187	-0.916111
1083	ECI2	0.00126187	-0.948852
1085	RAB14	0.00126187	-0.830844
1082	MIA3	0.00130706	-0.845792
1081	BRD3OS	0.00131768	-0.989966
1080	BUD23	0.00131905	-0.786281
1079	TBC1D9	0.0013286	-0.968761
1078	AKIRIN1	0.00133361	-0.926654
1077	PSMC5	0.00134652	-0.919615
1076	HGS	0.00137142	-0.823522
1075	EIF3A	0.0014153	-0.876394
1074	TMX1	0.00141673	-0.879127
1073	NSFL1C	0.00141673	-0.840026
1072	HADHB	0.00144649	-0.916457
1071	PNRC2	0.00144649	-0.869456
1070	TMEM106B	0.00145291	-0.921901
1068	METTL9	0.00147	-0.918749
1069	ARF3	0.00147	-0.745671
1067	GARS	0.00147	-0.920207
1066	PITRM1	0.00149697	-0.848757
1065	TMEM30B	0.00149697	-0.9516
15	MT-ND5	0.00150059	0.177615
1064	ECHDC1	0.00150059	-1.03707
1063	NOMO2	0.00153726	-1.03156
1062	ATRN	0.00156291	-1.06219
1061	NRDC	0.00159891	-0.850391
16	UBL5	0.0016059	0.175181
1060	HEATR1	0.00161041	-0.862305
1059	CYB561	0.00161041	-0.884174
1058	CTNNB1	0.00165418	-0.796509
1057	EDEM3	0.00165418	-0.867561
17	MT-CO1	0.00165418	0.268382
1056	GPAA1	0.00170196	-0.819084
1054	VDAC1	0.00170196	-1.03072
1055	SLC35A4	0.00170196	-0.942628
1053	TIMM17A	0.0017133	-0.871947
1052	DDX1	0.0017133	-0.79356
1051	HERPUD1	0.00175272	-1.05631
1050	EIF4EBP2	0.00175409	-0.849221
1049	FAM174B	0.00175409	-0.880145
1048	SEC63	0.00176635	-0.825184
1047	FAM102A	0.00178686	-0.882625
1046	CCDC32	0.00179286	-1.03137
1045	TFG	0.00179286	-0.986024
1044	CLN5	0.00181183	-0.862655
1043	CCDC6	0.00182777	-0.795664
1042	EBP	0.00190658	-0.775059
1041	CERS4	0.00190658	-0.966515
1040	TM9SF4	0.00190658	-0.857773
1039	EPAS1	0.00190658	-0.82658
1038	GAPDHP1	0.00190658	-0.596456
1036	PGAM1	0.00190658	-0.967481
1037	SLC20A2	0.00190658	-0.838299
18	FXYD2	0.00190658	0.59726
1035	NMD3	0.00191107	-0.946979
1033	CNOT8	0.0019442	-1.05789
1034	GATM	0.0019442	-1.24597
1032	HSP90B1	0.00196515	-0.85979
1030	TNFAIP1	0.00197541	-0.918243
1031	SMG7	0.00197541	-0.905407
1029	DAP3	0.00198653	-0.8113
1028	AP3D1	0.00201414	-0.727362
1027	IGFBP2	0.00202816	-1.02523
1026	SNHG16	0.00203336	-0.828895
19	RPL21	0.00207793	0.0264671
1024	CNPY3	0.00208227	-0.832704
1025	LAPTM4A	0.00208227	-1.11737
1023	MRPL3	0.00208638	-0.895029
1022	RSL24D1	0.00208638	-0.835728
1021	MAGED1	0.00209914	-0.881997
1020	ZNF687	0.00211199	-0.830717
1019	SUCO	0.00211382	-0.836924
20	HLA-H	0.00214356	0.478924
1018	PARVA	0.0021674	-0.869626
1017	SLC33A1	0.00217058	-1.01103
1014	SMS	0.00217645	-0.832149
1015	ABHD12	0.00217645	-0.826375
1016	CYFIP1	0.00217645	-0.786803
1013	CCNG1	0.00219368	-0.903834
1012	ODC1	0.00221555	-0.893201
1011	CRAT	0.00223181	-0.935762
1010	SYNCRIP	0.00223908	-0.773739
21	PFN1	0.00225701	0.078715
1009	CMAS	0.00225701	-0.907772
1008	MGAT1	0.00232588	-0.780694
1007	ARPC1A	0.00238534	-0.772984
1006	NARS	0.00240091	-0.822219
1004	RAB6A	0.00240091	-0.868147
1005	TOB1	0.00240091	-0.79179
1003	UFM1	0.00244595	-0.838388
1002	SRP68	0.00244906	-0.882269
22	MT-ND1	0.00245535	0.170712
1001	RANBP3	0.00245535	-0.856815
1000	C1GALT1C1	0.00245676	-0.954702
999	SUPT5H	0.00245676	-0.730737
998	PPA1	0.00247351	-0.988076
997	HUWE1	0.00247351	-0.790894
996	TPP1	0.00250625	-0.90409
995	GPBP1L1	0.00250625	-0.803104
993	ARHGAP5	0.00251041	-0.826109
994	PTPN1	0.00251041	-0.837487
992	PDLIM5	0.00251632	-0.789123
991	HNRNPH2	0.00251827	-0.951302
990	NCSTN	0.00255561	-0.890697
989	PCNX4	0.00258383	-0.681836
988	INTS10	0.00258587	-0.87255
987	VPS4A	0.00264422	-0.775768
986	BMS1	0.00265126	-0.979749
985	PSMD14	0.00265568	-0.868853
984	GRSF1	0.00267387	-0.835556
982	CDC42EP4	0.00270476	-0.840883
981	ABALON	0.00270476	-0.699827
983	BCL2L1	0.00270476	-0.784434
980	STAU1	0.00275697	-0.805098
979	IFNAR1	0.00275697	-0.865155
978	TMCO3	0.00277234	-0.84849
977	PLP2	0.00277349	-0.897714
976	POLDIP2	0.00277349	-0.783926
23	MT-CYB	0.00282868	0.17378
975	GDI2	0.00286242	-0.816047
974	RNF187	0.00286242	-0.855104
973	HTATIP2	0.00293139	-0.995609
972	YME1L1	0.00294324	-0.613591
24	MIF	0.00294324	0.462159
971	PPP1CA	0.00296772	-0.781621
970	RBM47	0.00302964	-0.808347
969	ACO2	0.00309542	-0.767927
968	POLR1D	0.00310304	-0.888381
967	TBC1D8	0.00310407	-0.901304
966	PRNP	0.0032276	-0.814517
965	RPL6P27	0.00324978	-0.393001
964	AC010642.2	0.00325827	-0.667119
963	SERP1	0.00326126	-0.794669
962	PERP	0.00328278	-0.809191
961	HEXA	0.00328954	-0.808849
960	SERBP1	0.0034331	-0.772083
959	GOSR2	0.00343321	-0.907176
25	UQCR11	0.00343321	0.192305
958	AC125611.3	0.00343499	-0.791751
957	EXOSC10	0.00345087	-0.858437
956	PSMC1	0.00354431	-0.785954
955	MTHFD1	0.00355968	-1.16452
953	MMADHC	0.0036548	-0.865753
954	LARS	0.0036548	-0.791435
952	ST13	0.00373248	-0.806506
951	PXN-AS1	0.00375131	-0.750518
950	AC010226.1	0.003775	-0.641508
949	EIF3M	0.00381377	-0.805226
948	HID1	0.00381377	-0.764123
947	EIF4B	0.00383574	-0.769016
946	SGTA	0.00386649	-0.793197
945	SMIM12	0.00390839	-0.834683
944	NANS	0.00391009	-0.903839
943	TUBB2A	0.00397573	-0.78531
941	MKNK2	0.00397846	-0.705949
942	KRT18	0.00397846	-0.913025
940	SLC25A22	0.00397846	-0.726872
939	LMAN2	0.00397846	-0.841934
938	VOPP1	0.003997	-0.817916
937	SRPK1	0.00400557	-0.824771
936	ARL2BP	0.0040372	-0.913373
935	MYO1C	0.00406454	-0.870845
934	RNF11	0.00408011	-0.773474
933	PLPPR2	0.00409576	-0.789103
932	DHX9	0.00411149	-0.815992
931	TRIM27	0.00419561	-0.896579
930	IMPDH2	0.0042352	-0.835837
929	NORAD	0.00433013	-0.702252
928	PLPBP	0.00444385	-0.887269
927	ICA1	0.00444385	-0.788133
926	RBM3	0.00444385	-0.910689
925	HPRT1	0.00447579	-0.849368
924	AP5M1	0.00448679	-0.957766
922	AP000769.2	0.00449583	-0.81359
923	BCLAF1	0.00449583	-0.735834
921	ASCC2	0.00449821	-0.880927
920	CTBS	0.00450248	-0.808764
919	B4GALT4	0.0046057	-1.10314
918	MVP	0.00462796	-0.807029
917	NF2	0.00463624	-0.830162
915	SLC40A1	0.00470456	-0.906945
916	MLEC	0.00470456	-0.756607
912	AKR7A2	0.00474572	-0.80451
913	SLC31A1	0.00474572	-1.00005
914	AVL9	0.00474572	-0.817263
911	KARS	0.00476217	-0.77674
910	AMD1	0.00477278	-0.814642
907	KRT8P3	0.00477319	-0.554398
908	GTF3A	0.00477319	-0.840852
909	MAP7	0.00477319	-0.737147
906	RABEP1	0.00482292	-0.750883
904	SLC35B1	0.00483397	-0.863435
905	NIPA2	0.00483397	-0.851263
903	ALDH9A1	0.00483886	-0.881605
902	FDX1	0.00485579	-0.794628
26	NDUFA1	0.00490574	0.127358
901	MTHFD2	0.00494666	-1.16023
900	GPHN	0.00494935	-0.918153
899	SLC7A1	0.00494935	-0.75059
898	KDM5B	0.00495242	-0.824355
897	PRMT1	0.0049753	-0.735473
896	CHRAC1	0.00499349	-0.814385
895	PSMC2	0.00508167	-0.896227
894	SCPEP1	0.00508489	-0.892089
893	ATIC	0.00508674	-1.00185
27	RPS27	0.00516306	0.175544
892	RAB5C	0.00517063	-0.668269
891	DIRAS3	0.00526613	-0.953254
890	ARFIP2	0.00527171	-0.788827
889	EIF4H	0.00529815	-0.856603
888	POP7	0.00529815	-0.772853
887	FBXW11	0.00535041	-0.751323
886	TXNL1	0.00550201	-0.787085
885	ELAVL1	0.00550201	-0.726383
884	OGDH	0.00558808	-0.775206
883	CCT7	0.00561778	-0.941339
882	YWHAH	0.00561926	-0.886276
28	RPS8	0.00563916	0.0747135
881	DNASE1	0.00571174	-0.673233
880	CLDN12	0.00573197	-0.858863
879	AUP1	0.00576874	-0.78054
878	CISD2	0.00576879	-0.751557
877	NCL	0.00585093	-0.804288
876	PXN	0.00590767	-0.734801
875	CXXC5	0.00594072	-0.707037
874	MBD6	0.00596394	-0.806307
873	CBR1	0.00596394	-0.859212
872	SLC30A5	0.00596394	-0.834034
871	PRRC2A	0.00596394	-0.648804
870	CTRL	0.00599819	-1.41025
869	ABHD13	0.00607527	-0.875537
868	TM2D2	0.00611429	-0.966779
867	PDCD4	0.00612478	-0.639268
866	GLRX3	0.00612478	-0.815051
865	PSMD12	0.00614251	-0.78595
864	IMP3	0.00615865	-0.796309
863	CNIH1	0.00617234	-0.828275
862	YKT6	0.00622213	-0.723792
861	CCT2	0.00623094	-0.812906
860	NDFIP1	0.00628459	-0.770379
858	KDELR1	0.00645973	-0.824679
859	ITSN2	0.00645973	-0.784911
856	CHID1	0.00645973	-0.802029
855	MBNL1	0.00645973	-0.717486
857	MANF	0.00645973	-0.794453
854	HSPA4	0.00653465	-0.814204
853	DCXR	0.00673602	-0.667827
852	EIF4E2	0.00684883	-0.797715
851	AGA	0.00686048	-0.984028
850	UGDH	0.00691101	-0.812303
849	UBE2A	0.00693116	-0.745932
848	EZR	0.00697846	-0.762886
847	M6PR	0.00699415	-0.787599
846	SPRYD3	0.00699469	-0.749675
845	ITGA6	0.00699469	-1.37853
844	EPB41L5	0.00708694	-0.818486
843	NAA50	0.00711435	-0.819771
841	ATG13	0.00722729	-0.769537
842	GYG1	0.00722729	-0.889474
840	SLC1A4	0.00730878	-1.11979
839	TOR3A	0.00737531	-1.0272
838	TMEM183A	0.00737531	-0.750604
837	LGMN	0.00740485	-0.827512
836	OAZ2	0.00740485	-0.798662
835	RPLP0P6	0.0074187	-0.376939
834	SPG21	0.00753341	-0.820382
833	THUMPD3	0.00753341	-0.776902
831	RBMX	0.00753558	-0.823184
832	TXNRD1	0.00753558	-0.81761
830	VPS25	0.00757139	-0.778461
828	SAT2	0.00757139	-0.671503
827	GHITM	0.00757139	-0.857453
829	DMKN	0.00757139	-0.633971
826	FKBP4	0.00777393	-0.837713
825	HERC1	0.00777393	-0.771451
824	HADHA	0.00779279	-0.89803
823	CNTD1	0.00779513	-0.646478
822	USP10	0.00779749	-0.802365
821	PIM3	0.00780436	-0.716226
820	MRPL15	0.00780436	-0.892389
819	GLUD1	0.00782132	-0.779705
818	SPPL2A	0.00790942	-0.79823
817	STX1A	0.00798573	-0.765205
816	CDC5L	0.00802756	-0.751808
815	EBLN3P	0.00808246	-0.840254
29	HSP90AA1	0.00817228	0.0867988
814	SBDSP1	0.00825699	-0.684495
813	ATP6V1B2	0.00825699	-0.826675
812	TNPO1	0.00827284	-0.79208
811	TMEM14A	0.00829041	-0.740443
810	ATP6V1A	0.00829041	-0.785132
809	FLNB	0.00830438	-0.75239
808	PFKM	0.00830438	-0.856328
807	DCTD	0.00830438	-0.809038
806	COQ8A	0.0083767	-0.897552
805	SRM	0.00839734	-0.960909
804	TUBB	0.00841472	-0.868209
803	EMG1	0.00846785	-0.735232
798	UBAC2	0.00850627	-0.917894
797	CLPTM1L	0.00850627	-0.760874
796	ACTR2	0.00850627	-0.699706
800	PSMD2	0.00850627	-0.833999
799	FBXL5	0.00850627	-0.769451
802	DIDO1	0.00850627	-0.88477
801	TM7SF3	0.00850627	-0.845844
30	COX6A1	0.00850931	0.0430351
795	PHB2	0.00850931	-0.683837
794	NEU1	0.00854402	-0.806552
31	HSPA1A	0.00856758	0.629614
793	IFT20	0.00859236	-0.74435
792	CYB5B	0.00859909	-0.80818
791	CCPG1	0.0086081	-0.600011
790	CPA1	0.0086081	-1.60662
789	AL136295.17	0.0086115	-0.685344
788	C7orf50	0.00865357	-0.645081
786	MICU2	0.00873833	-0.736254
787	PSMC4	0.00873833	-0.754707
785	SLC41A3	0.00873842	-0.996402
784	ARPP19	0.00876845	-0.788335
783	HSD17B4	0.00879182	-0.844499
782	C12orf73	0.00879182	-0.486294
781	TAF9	0.00884549	-0.833988
780	AP3M1	0.00884549	-1.04246
32	PPIA	0.00888062	0.072628
779	NDUFV1	0.00889954	-0.702164
778	PDIA3	0.00904694	-0.726198
777	MAP4	0.00906384	-0.710194
776	MFSD1	0.00910224	-0.849942
775	AL662797.1	0.0091456	-0.695073
774	HEBP1	0.00916393	-0.824344
773	TMEM184C	0.00920037	-1.08067
771	MAPK14	0.00921081	-0.923094
772	BTG2	0.00921081	-0.868707
770	DPAGT1	0.00921607	-0.938877
769	ARL8B	0.00927096	-0.784748
768	AHCY	0.00930424	-0.819642
767	GCN1	0.00935231	-0.811146
766	SEPHS2	0.00944002	-0.804285
765	UBE2D4	0.00950117	-0.788901
764	WSB2	0.00956022	-0.673068
763	TRAP1	0.00967121	-0.736976
762	PKIB	0.00970087	-1.05255
761	SMARCB1	0.00970909	-0.671934
760	SIGMAR1	0.00971988	-0.856093
759	DRG1	0.00974085	-0.781563
758	TPMT	0.0098757	-0.819531
757	NONO	0.009888	-0.689583
756	DAPK1	0.0099546	-0.761225
755	TMEM184B	0.00997222	-0.700357
754	SCFD1	0.00999249	-0.785814
753	ADGRG1	0.010018	-0.746224
752	PARP6	0.0100276	-0.777962
751	SERPINB6	0.0100276	-0.769898
750	HNRNPF	0.0101443	-0.850752
749	CEBPG	0.0101443	-0.803512
748	XPR1	0.0101443	-0.722432
747	PRSS3	0.0101994	-1.17906
746	RANBP1	0.0102017	-0.664664
744	CDC123	0.0102046	-0.778117
743	RNF13	0.0102046	-0.78152
745	MAPRE1	0.0102046	-0.81349
742	STRAP	0.0102046	-0.901978
33	RPS11	0.0102575	0.140739
741	LSM12	0.010336	-0.616697
740	ANXA7	0.0105278	-0.784503
739	PPP6C	0.0105439	-0.730382
738	SNX9	0.0105559	-0.704321
737	DDRGK1	0.0105559	-0.667395
736	PDE4DIP	0.0106367	-0.613171
735	SF3A3	0.0106835	-0.855673
734	DYM	0.0107027	-0.862517
733	SCCPDH	0.0107027	-0.811803
732	PIGT	0.0107359	-0.901864
34	H3F3B	0.0108181	0.0832772
731	CLPX	0.0109714	-0.957134
730	BCOR	0.0110424	-0.739735
729	DDHD2	0.0111426	-0.853809
728	AC009690.2	0.0112204	-0.569912
727	POR	0.0112205	-0.799697
726	GP2	0.0112222	-1.65832
725	CLPTM1	0.0112222	-0.711314
724	TMEM246	0.0112643	-0.88336
723	TOR1AIP1	0.0113401	-0.804896
722	GOT2	0.0113754	-0.761105
721	SLC38A2	0.0114078	-0.800908
720	MGAT4A	0.0114699	-0.77636
719	CHCHD3	0.0116095	-0.776563
718	PDX1	0.0116756	-1.12645
717	PRSS23	0.011742	-0.917356
716	AC091045.1	0.0118	-1.06686
715	AC009630.1	0.0118	-0.700434
714	UBE2F	0.0119083	-0.723011
713	MTREX	0.0119094	-0.775736
712	GOLGB1	0.0119094	-0.702237
711	HYI	0.0119094	-0.668925
710	KIAA1522	0.0119094	-0.836581
709	SRSF3	0.0119094	-0.758873
708	CXADR	0.0119094	-0.819931
706	MRPS22	0.0119325	-0.859885
707	DCTPP1	0.0119325	-0.845517
705	ATP6AP2	0.0119325	-0.793977
704	AOPEP	0.0120806	-0.632623
702	CSRP1	0.0121259	-0.809449
701	SEC31A	0.0121259	-0.752992
703	IREB2	0.0121259	-0.756582
700	SNX17	0.0121437	-0.726894
699	NPTX2	0.0121934	-1.06809
698	CALU	0.0121934	-0.73835
697	HNRNPAB	0.0122418	-0.689515
696	TMEM167A	0.0122418	-0.731989
695	SMAP1	0.0124174	-0.639759
694	SLC25A1	0.0124182	-0.664385
693	SUPT7L	0.0126116	-0.854204
692	ARHGDIA	0.0126116	-0.535903
691	SIPA1L3	0.0126141	-0.691436
690	RTL8A	0.0126214	-0.639925
689	SYNJ2BP	0.0126449	-0.792215
688	OPA1	0.0126524	-0.779069
687	LPCAT3	0.012655	-0.767801
686	IDH2	0.0127028	-0.782726
685	UCHL1	0.0128046	-0.857748
684	DPEP1	0.012835	-1.27079
683	RMC1	0.0128378	-0.899305
682	SLC38A10	0.0130712	-0.655147
681	IMPA2	0.0131257	-0.901433
680	SCARB2	0.0131347	-0.778695
679	AAGAB	0.0131347	-0.80591
678	SIL1	0.0132954	-0.680047
677	DIAPH1	0.0133626	-0.684644
676	NEK9	0.0133673	-0.804598
675	TMED5	0.0134192	-0.73363
674	BSDC1	0.0134192	-0.774935
671	ACTN1	0.0134591	-0.660574
672	ATP13A1	0.0134591	-0.768983
673	ADI1	0.0134591	-0.866521
670	CDK2AP2	0.0134605	-0.686283
667	ZNF146	0.0134869	-0.89238
668	TUSC3	0.0134869	-0.833176
669	EEF1E1	0.0134869	-0.672672
666	GGCT	0.0134869	-0.805248
665	EIF4G2	0.0134919	-0.651919
664	UBAP1	0.0135775	-0.770135
661	BECN1	0.0135892	-0.721868
663	ARRDC3	0.0135892	-0.669904
662	COG1	0.0135892	-0.731955
660	NAPG	0.0136323	-0.735675
658	ATXN7L3B	0.0136755	-0.745743
659	TRIM2	0.0136755	-0.714559
657	PAM	0.0136755	-0.787367
656	LATS1	0.0136755	-0.677778
655	ILK	0.0137989	-0.736289
654	CLIP1	0.0138042	-0.669302
653	BCL6	0.013855	-0.781153
652	NUTF2	0.013987	-0.705156
651	MANSC1	0.0141559	-0.994897
650	ADIPOR1	0.0141775	-0.862485
649	AP1G1	0.0142498	-0.691685
648	PITHD1	0.0142498	-0.742073
647	CDCP1	0.0142498	-0.720662
646	JADE1	0.0142953	-0.751449
645	MBTPS1	0.0142953	-0.725556
644	TIMM9	0.0142992	-0.729254
643	TAPBP	0.0144135	-0.78527
642	DEPP1	0.0144265	-0.86593
35	7SK-4	0.0144746	1.03089
641	TMED6	0.0144746	-0.794128
639	SYS1	0.0146334	-0.894707
640	RNF216	0.0146334	-0.749146
638	PTPMT1	0.0146334	-0.62296
637	AC011497.2	0.0146652	-0.458544
636	RAP1B	0.014673	-0.840876
635	ZNF664	0.0147049	-0.607831
634	GMPPB	0.0147221	-0.776015
633	VTI1B	0.0148043	-0.717714
632	ENOPH1	0.0148124	-0.769463
630	CPB1	0.0148385	-1.53122
629	PRPS1	0.0148385	-0.698069
631	KIF1B	0.0148385	-0.699085
628	AP1B1	0.0149671	-0.664286
627	ZNF252P	0.0149671	-0.747337
626	ARG2	0.0149686	-0.624517
625	NME7	0.0149686	-0.628041
622	CREB3	0.0150105	-0.826504
623	OTUD6B-AS1	0.0150105	-0.641746
624	KAT5	0.0150105	-0.781959
621	PTGR1	0.0150132	-0.832442
620	GSN	0.0150669	-0.76119
619	CTSA	0.0152101	-0.764912
618	GTPBP1	0.0153142	-0.709452
617	HIF1A	0.0154422	-0.880852
616	AK3	0.0154702	-0.773713
615	TMBIM4	0.015477	-0.702686
612	TFB2M	0.0156704	-1.01805
611	TMEM189	0.0156704	-0.787254
610	TSPYL4	0.0156704	-0.76052
609	DENR	0.0156704	-0.651064
614	SHTN1	0.0156704	-0.701289
613	TP53INP2	0.0156704	-0.727791
608	BCL2L13	0.0157855	-0.802568
607	CYB5R1	0.0158649	-0.853213
606	MESD	0.0158649	-0.664591
605	UBE2K	0.015917	-0.715051
604	UFL1	0.015917	-0.73553
603	OGT	0.0160458	-0.694035
602	PDE12	0.0161253	-0.821094
601	PSMF1	0.016136	-0.707215
600	PLEKHF2	0.016136	-0.83812
599	MAPK1	0.0161394	-0.713429
597	IGBP1	0.0162471	-0.74031
598	ZNF330	0.0162471	-0.752622
596	FH	0.0163216	-0.797577
595	UBA2	0.0163261	-0.713322
594	VPS37C	0.0163261	-0.840755
593	SLC39A8	0.0163261	-1.33142
592	USB1	0.0163333	-0.828166
591	KYAT3	0.0163333	-0.94494
590	2005-03-01	0.0164245	-0.77027
589	MACO1	0.0164548	-0.714584
588	MORF4L2	0.0164667	-0.818921
587	RPS3AP6	0.0165642	-0.322263
586	PRICKLE3	0.0165642	-0.509999
585	PPM1B	0.0165642	-0.821116
583	RNASEH2C	0.0166461	-0.615943
584	IGF1R	0.0166461	-0.659945
582	TIFA	0.0167742	-1.0088
581	CNOT4	0.0167742	-0.658084
580	CSNK2A1	0.0168156	-0.671193
578	MSMO1	0.0168612	-0.805699
579	PCMT1	0.0168612	-0.808683
577	IK	0.016882	-0.68747
571	RPS19BP1	0.0169381	-0.576791
576	LNX1	0.0169381	-0.782704
573	TMEM70	0.0169381	-0.765679
575	PHLDB2	0.0169381	-0.783243
574	AC115223.1	0.0169381	-0.449359
572	AQR	0.0169381	-0.727901
570	COMMD2	0.0170751	-0.783894
569	USP9X	0.0172408	-0.701878
568	ZNF24	0.0173521	-0.756644
567	CELA2A	0.0173521	-1.49324
565	IFNGR1	0.0173868	-0.752228
564	URM1	0.0173868	-0.784233
566	C9orf78	0.0173868	-0.721045
563	ATP6V1E1	0.0174603	-0.722243
562	TP53INP1	0.0174603	-0.658689
561	PLA2G1B	0.0175774	-1.30455
560	SF3A1	0.0176211	-0.612078
559	NR1D1	0.0176583	-0.596829
558	IFNGR2	0.0176853	-0.75667
557	FLII	0.0176853	-0.717932
36	AL645929.1	0.0176853	0.657664
556	MAGEF1	0.0176904	-0.820715
555	MRPS5	0.0176904	-0.641773
37	ATP5F1E	0.0177629	0.110668
554	ZC3H15	0.0177655	-0.705255
553	SEC11C	0.0178758	-0.889051
551	PARM1	0.0179572	-0.740721
550	CNOT7	0.0179572	-0.726225
549	PPL	0.0179572	-0.717476
552	WASL	0.0179572	-0.684985
548	SLC39A14	0.0179931	-0.788422
38	RPLP1	0.0180003	0.119638
547	ARSA	0.0180253	-0.62603
545	MRPL13	0.0180843	-0.745181
546	ANGEL1	0.0180843	-0.861623
544	SECISBP2L	0.0181764	-0.660248
543	CDKN2AIPNL	0.0182848	-0.689117
542	PKP2	0.0183124	-0.806916
541	CD2AP	0.0185624	-0.686436
540	CORO1C	0.0186683	-0.760454
539	SCAMP1	0.0187058	-0.704586
538	SYVN1	0.0189933	-0.557508
537	DDB1	0.0190128	-0.701631
536	TC2N	0.0190416	-0.947732
535	AP003392.3	0.0190876	-0.521133
534	TNFSF10	0.0190876	-0.774159
533	VPS4B	0.0191494	-0.691299
532	ACSBG1	0.0192397	-0.743288
531	SEC16A	0.0192722	-0.654061
530	GTF2H1	0.0192722	-0.9032
39	MIF-AS1	0.0193583	0.319543
529	CFAP36	0.0194614	-0.658571
528	SEC24C	0.0196586	-0.713999
527	ZDHHC6	0.0198043	-0.916343
526	VPS26C	0.0198778	-0.806955
525	GNG12	0.0198778	-0.750949
524	PPP2R5D	0.0198778	-0.929011
523	SPINT1	0.0199068	-0.717461
522	TPST2	0.0199068	-1.18051
521	LEPROTL1	0.0200433	-0.678902
520	CRKL	0.0200433	-0.804654
519	ANKRD17	0.0202041	-0.68616
518	EFCAB14	0.0203016	-0.705088
516	PSMB7	0.0204308	-0.801767
517	DLGAP4	0.0204308	-0.61932
514	TWF1	0.0204708	-0.700676
515	P2RX4	0.0204708	-0.716877
513	CCDC86	0.0205521	-0.667281
512	GLRX5	0.0205785	-0.684719
511	SEC24D	0.0208561	-0.72785
510	ROCK1	0.0208561	-0.645149
509	FBXO9	0.0209597	-0.663956
508	PLAAT3	0.0209597	-0.639197
507	TIPRL	0.0209597	-0.701568
506	NUP54	0.0211069	-0.767373
505	MRPL35	0.0211418	-0.887637
504	RNF6	0.0212515	-0.771917
503	ABHD14B	0.021266	-0.802237
499	SEC11A	0.0212874	-0.762415
501	UBE3A	0.0212874	-0.670576
502	TSPYL1	0.0212874	-0.586061
498	LMBR1	0.0212874	-0.835727
500	PPRC1	0.0212874	-0.724911
497	GMPPA	0.0213223	-0.783089
493	RGMB	0.0213223	-1.03678
494	SETD3	0.0213223	-0.711694
495	WDR45	0.0213223	-0.705905
496	PPP6R1	0.0213223	-0.903238
489	C1D	0.0213248	-0.58192
491	DERL1	0.0213248	-0.743226
490	DARS	0.0213248	-0.706037
492	CD276	0.0213248	-0.729924
488	TPM3	0.0214097	-0.842572
486	ADAR	0.0214553	-0.712936
487	FBXW5	0.0214553	-0.654699
485	BLCAP	0.0214886	-0.758384
484	PSENEN	0.0215032	-0.536723
483	PARP1	0.0215032	-0.666257
482	PUM3	0.0215388	-0.639613
481	TVP23B	0.0215388	-0.661527
480	ARHGEF12	0.0216089	-0.669058
479	PIGM	0.0216687	-0.717117
478	PRSS3P1	0.0217182	-1.53269
40	ELOB	0.0217836	0.214326
477	C3orf52	0.021807	-1.02299
476	UBAP2	0.0218727	-0.681752
475	LYPLA2	0.0219864	-0.710123
474	HPN	0.0220633	-0.853396
473	THOC7	0.0221268	-0.607807
472	DSP	0.0221268	-0.798959
471	SUMO3	0.0221319	-0.676088
470	ECE1	0.0221745	-0.668639
469	MAF1	0.0222038	-0.684101
468	ALDH3A2	0.022303	-0.823223
467	GGA2	0.0223056	-0.700558
466	LASP1	0.0223459	-0.715796
463	IBTK	0.022378	-0.686802
464	ARL5A	0.022378	-0.626197
465	RAB4A	0.022378	-0.68907
462	CYB5A	0.0223942	-0.735669
461	NDEL1	0.0224185	-0.730719
460	CAPN1	0.0224214	-0.678474
459	MPI	0.0224214	-0.756886
458	POLR3H	0.0224214	-0.549222
455	ELOVL5	0.0224706	-0.647934
457	LTA4H	0.0224706	-0.794287
456	HP1BP3	0.0224706	-0.584791
454	LRRC59	0.0224706	-0.681759
451	RAB11FIP1	0.022539	-0.740675
453	ARRDC4	0.022539	-0.763221
452	DTNA	0.022539	-0.70811
450	RAB5B	0.0226511	-0.670824
449	EIF3C	0.0226511	-0.459269
448	ERVK3-1	0.0226842	-0.596287
447	BLOC1S2	0.0227255	-0.69904
446	DPM1	0.022839	-0.684505
445	CCDC25	0.022839	-0.652847
444	CUX1	0.022839	-0.619744
441	C15orf61	0.0229476	-0.555194
443	GAA	0.0229476	-0.637566
442	NDRG1	0.0229476	-0.723963
439	B3GALNT2	0.0229666	-0.669158
438	EEF1A1P9	0.0229666	-0.634271
437	CNNM2	0.0229666	-0.705993
436	COX11	0.0229666	-0.644501
435	B4GALT1	0.0229666	-0.814343
434	CIZ1	0.0229666	-0.843455
433	YIF1A	0.0229666	-0.661653
432	TNS3	0.0229666	-0.662348
440	ARFIP1	0.0229666	-0.769287
431	C1orf43	0.0232084	-0.797981
430	HMGXB3	0.0232175	-0.728324
429	FUBP1	0.0233523	-0.617351
428	ABCD3	0.0233727	-0.695827
427	COG3	0.0234276	-0.671155
426	MTDH	0.0234276	-0.627722
422	RWDD4	0.0234731	-0.711672
424	LAMP2	0.0234731	-0.809842
425	MAL2	0.0234731	-0.70787
423	GLOD4	0.0234731	-0.667513
421	AC091180.3	0.0234825	-0.514828
420	NME1	0.0235651	-0.614722
417	FNBP4	0.0237665	-0.681104
418	TTC8	0.0237665	-0.78665
419	BET1L	0.0237665	-0.645154
416	ADSL	0.0237703	-0.67984
414	TSTD2	0.0239552	-0.720865
415	LMF2	0.0239552	-0.66993
413	TUBB4B	0.0239878	-0.739447
411	EIF4A1	0.0240044	-0.406653
412	CFL2	0.0240044	-0.771885
410	SNRNP27	0.0240429	-0.641756
409	PGM3	0.0241131	-0.719715
408	REEP5	0.0242385	-0.830291
407	EEF1D	0.0242658	-0.725702
406	MFSD6	0.0243658	-0.845174
405	HMGCR	0.0243787	-0.719932
404	PTBP3	0.0243945	-0.644916
403	CEL	0.0245243	-1.60845
402	MXD3	0.0245694	-0.514277
401	SYNGR2	0.0245694	-0.792183
400	EEF1A1P5	0.0245694	-0.254051
399	MOB4	0.0245883	-0.595493
398	ABRACL	0.0248669	-0.964698
397	PSMC3	0.0248891	-0.716357
394	CUZD1	0.0249024	-1.48889
395	CDK5RAP1	0.0249024	-0.92277
396	BUB3	0.0249024	-0.710766
393	PCNP	0.0252173	-0.610836
392	SPPL2B	0.0252219	-0.643707
389	FBXO7	0.0259659	-0.78907
391	PPP1R2	0.0259659	-0.651312
390	TCEAL8	0.0259659	-0.668236
387	TOMM5	0.0260001	-0.602286
388	ZNF770	0.0260001	-0.869792
386	PRPF40A	0.0264139	-0.703089
41	TIMP1	0.0264139	0.490545
42	CALM2	0.0265066	0.0595379
385	LRRC58	0.0265115	-0.7416
384	WASF2	0.0265452	-0.691242
383	SLC25A24	0.0265452	-0.708536
382	CLSTN1	0.0265452	-0.603004
381	CTRB1	0.0265867	-1.2373
380	CSNK1A1	0.0265867	-0.678237
379	PTPN3	0.0265918	-0.671837
377	PEX10	0.0267473	-0.890846
378	FDPS	0.0267473	-0.701253
376	AIFM1	0.0267999	-0.804391
375	TBC1D15	0.026875	-0.783454
374	CLPS	0.0268802	-1.30539
373	TMX4	0.026913	-0.64867
372	LSM4	0.026913	-0.643859
371	NELFE	0.026931	-0.689174
370	SAR1B	0.0270033	-0.67607
369	SERPINI2	0.0271206	-1.56925
368	SERINC1	0.0272094	-0.771348
367	POFUT1	0.0272599	-1.14167
366	AL008726.1	0.0273589	-0.614441
365	PGD	0.0273612	-0.73943
364	FAM3A	0.0275872	-0.784726
363	ARPC5L	0.0276188	-0.61544
362	RRP12	0.0278535	-0.655205
361	ILF2	0.0279578	-0.785412
360	FURIN	0.0279833	-0.551384
359	GLO1	0.0282041	-0.646732
358	SNX19	0.0282897	-0.695557
357	FPGS	0.0284659	-0.689889
355	PGK1	0.0286591	-0.873746
356	SLC35F6	0.0286591	-0.592822
353	IDH3A	0.0286777	-0.764556
354	C4orf3	0.0286777	-0.718292
352	SLC25A32	0.0289411	-0.715293
351	C11orf24	0.0289709	-0.731057
350	RABGGTB	0.0290349	-0.64505
349	SEC13	0.0290546	-0.708691
348	PDPK1	0.0290736	-0.60186
347	ITFG1	0.0290736	-0.68565
346	EIF3E	0.0291345	-0.767406
345	TUBG1	0.0291407	-0.715736
344	UHRF1BP1L	0.0291606	-0.754083
343	MRPS35	0.0291719	-0.721396
342	PDAP1	0.0291719	-0.558505
341	CPNE1	0.0291719	-0.632838
340	FAM92A	0.0291719	-0.748684
339	YIPF3	0.0294845	-0.701839
338	CLGN	0.0300314	-0.942145
337	C5orf15	0.0301648	-0.691678
336	TOR1AIP2	0.0302775	-0.563928
335	DUSP12	0.0303048	-0.76815
334	EMC3	0.0303048	-0.701577
43	FTL	0.0304144	-0.0417702
333	CCT6A	0.0305883	-0.740683
332	TEX261	0.0305883	-0.780795
331	CHTF8	0.0306022	-0.682521
330	RAB18	0.0306122	-0.775132
329	SF1	0.0306122	-0.643039
328	CUL1	0.0307337	-0.604166
327	TADA3	0.0307586	-0.661546
326	PRKRA	0.0307798	-0.696211
323	RIOK3	0.0308079	-0.673466
324	COG8	0.0308079	-0.587615
325	GTF3C1	0.0308079	-0.692854
322	TRPC4AP	0.0308473	-0.643559
321	CBWD1	0.0308867	-0.475432
320	ENTPD3	0.0309588	-1.02496
319	RNF138	0.0309802	-0.714363
318	RNPS1	0.0309802	-0.737876
316	EIF4A1P10	0.0310488	-0.48722
317	SMCHD1	0.0310488	-0.780013
313	JAZF1	0.0311758	-0.847701
314	FBXO32	0.0311758	-0.913774
315	CHPF2	0.0311758	-0.635937
312	PYURF	0.0312559	-0.795404
311	CPSF6	0.0312778	-0.692127
309	SPRTN	0.0313509	-1.05002
310	RNF26	0.0313509	-0.84954
308	SMARCAD1	0.0313949	-0.810392
307	SGMS1	0.0315123	-0.774383
306	UMAD1	0.03163	-0.95892
305	MYBBP1A	0.0316413	-0.756495
304	SMIM15	0.0316746	-0.712699
303	DEGS1	0.0316896	-0.720202
302	CYREN	0.0318747	-0.764247
301	LRRC8C-DT	0.0319158	-1.05102
298	SLC35B2	0.0319316	-0.629093
299	ARF6	0.0319316	-0.6209
300	BNIP3L	0.0319316	-0.665154
296	ARIH2	0.0319361	-0.608565
297	BNIP3P1	0.0319361	-0.549148
295	VPS51	0.0320071	-0.588948
294	PSMD1	0.0320457	-0.672481
293	ATP1A1-AS1	0.0320457	-0.527231
292	ALG1	0.0320457	-0.75811
44	FTH1	0.0320499	-0.0298849
291	BABAM1	0.0321063	-0.603144
290	PCGF5	0.0322713	-0.637047
289	SCYL1	0.0322831	-0.659574
287	BTF3L4	0.0323219	-0.652234
288	FAM49B	0.0323219	-0.680857
286	SNHG29	0.0325181	-0.692898
285	KLK1	0.0325716	-1.46678
283	SHMT2	0.0325775	-0.802796
284	RACK1	0.0325775	-0.539726
282	DIS3L2	0.0325775	-0.901406
281	ORMDL1	0.0325972	-0.688833
280	MGST2	0.0326357	-0.58691
279	TMX2	0.0329986	-0.730897
278	C1QBP	0.0329986	-0.83981
277	ZNF639	0.033165	-0.967652
276	PROSER1	0.033165	-0.798339
275	RCN1	0.0332043	-0.636426
274	DPP7	0.0332283	-0.564379
273	LIPA	0.0332908	-0.775729
266	VAMP8	0.0335618	-0.647597
272	LTBR	0.0335618	-0.640411
271	DNAJA3	0.0335618	-0.782643
270	CDK16	0.0335618	-0.587894
267	ACADVL	0.0335618	-0.736615
269	ACTR1B	0.0335618	-0.60436
268	TSEN34	0.0335618	-0.668473
265	SLC37A4	0.0335618	-0.731188
264	USP14	0.0335901	-0.677848
263	AARS	0.0338054	-0.789399
262	RNF114	0.0338339	-0.681014
261	GTPBP4	0.0341688	-0.656623
257	CRCP	0.0342369	-0.696404
258	SERINC3	0.0342369	-0.66433
259	ERG28	0.0342369	-0.671505
260	MFSD5	0.0342369	-0.837821
256	FOXJ3	0.0343015	-0.56483
253	ABHD10	0.0343451	-0.702226
254	PHC3	0.0343451	-0.60518
255	FAM8A1	0.0343451	-0.892451
251	ETFB	0.0345783	-0.543722
252	BAG6	0.0345783	-0.49579
250	TMEM25	0.0346037	-0.801949
248	TMEM64	0.0347905	-1.01308
249	PHC1	0.0347905	-0.622567
247	VCL	0.0348963	-0.648101
246	MICU1	0.0349058	-0.65057
245	TMEM127	0.0349315	-0.746744
244	IRAK1	0.0349572	-0.824629
243	RLIM	0.0349629	-0.672949
242	TMEM123	0.0349887	-0.702412
240	ITPR3	0.0350887	-0.83391
241	NUP98	0.0350887	-0.676659
239	TXNDC11	0.0350985	-0.671728
238	EIF2AK1	0.0351608	-0.640418
237	FDFT1	0.0352395	-0.720723
235	MRPL24	0.0352958	-0.683789
236	MBP	0.0352958	-0.651313
234	SLC9A3R1	0.0354113	-0.622368
233	HOMER2	0.0354335	-0.688044
232	RPS3AP26	0.0354558	-0.337677
231	ATP6AP1	0.0354739	-0.72362
230	ALAS1	0.0355656	-0.730765
228	EIF2B4	0.0355756	-0.758629
227	ADD3	0.0355756	-0.76173
229	GRB2	0.0355756	-0.622464
226	EPHX1	0.0358276	-0.500035
224	TMEM106C	0.0359222	-0.735918
225	TMBIM1	0.0359222	-0.699953
223	ORC4	0.0359531	-0.761886
220	IPO13	0.0359554	-1.13538
221	TPD52L2	0.0359554	-0.712103
222	TMEM109	0.0359554	-0.649322
219	AL354714.2	0.0360815	-0.820239
217	SDHC	0.0361936	-0.657741
218	USP36	0.0361936	-0.575741
215	TMEM115	0.0362064	-0.66993
216	LGALS8	0.0362064	-0.682414
214	BTD	0.0363333	-0.603624
213	MAP2K3	0.0367456	-0.698942
210	NAP1L4	0.036879	-0.584301
211	AMPD2	0.036879	-0.715092
212	NET1	0.036879	-0.583811
209	SBDS	0.0369008	-0.802603
208	POM121C	0.0369008	-0.523783
207	NRBF2	0.0371997	-0.734027
206	DPF2	0.0372575	-0.664266
205	PAFAH1B1	0.0374093	-0.517073
204	LONP2	0.037446	-0.604992
203	VRK3	0.0375685	-0.852624
202	KLHDC2	0.0375711	-0.636712
201	SELENOF	0.0375952	-0.846208
200	NELFCD	0.0378173	-0.698143
198	SMAD4	0.0378485	-0.746707
199	RPL7AP6	0.0378485	-0.335297
197	CS	0.0380503	-0.618955
196	SC5D	0.0382182	-0.727018
195	YARS	0.0382864	-0.674002
194	NSUN2	0.0382935	-0.737234
193	KATNBL1	0.038423	-0.728166
191	IAPP	0.0384244	-1.1559
192	PSMD3	0.0384244	-0.612842
189	MAX	0.0384433	-0.687947
190	ERGIC2	0.0384433	-0.656647
188	AP001107.1	0.0385032	-0.52604
187	PSD3	0.0385867	-0.84948
186	CELA2B	0.0385867	-1.73979
185	AC009133.1	0.0385867	-0.630217
184	SPATA13	0.0387777	-0.56635
183	AMY2B	0.0387777	-1.20932
182	AC008038.1	0.0388161	-0.450135
181	MAK16	0.0389209	-0.753109
180	SLBP	0.0390367	-0.711998
179	KRAS	0.0390367	-0.651477
178	EI24	0.0390367	-0.714665
177	MAPK6	0.0392567	-0.64645
176	MYH9	0.0392567	-0.620389
175	CDC37	0.0393883	-0.583823
174	BFAR	0.0393883	-0.667372
173	GNPAT	0.0394184	-0.720922
172	FAM120A	0.0395742	-0.632634
171	TMF1	0.0395899	-0.634804
170	AC040162.1	0.0395899	-1.14807
169	NUDT15	0.0396248	-0.757429
168	HACD2	0.0397388	-0.849996
167	RNF40	0.0397388	-0.726697
166	C4orf19	0.0397388	-1.06667
165	YWHAQ	0.0398145	-0.842403
164	ZDHHC4	0.0399174	-0.692121
162	EIF5AL1	0.0401242	-0.634219
163	SPEN	0.0401242	-0.549429
161	FBL	0.0403374	-0.552325
160	PRELID1	0.0404555	-0.821183
159	HNRNPH3	0.0405325	-0.626776
158	PDP1	0.0408724	-0.863751
157	AC090617.3	0.0409641	-0.479714
156	SAYSD1	0.0411396	-0.983057
155	POLR3E	0.0411527	-0.683477
154	COMT	0.0412496	-0.614986
152	INSIG2	0.0413126	-0.803004
153	CLTA	0.0413126	-0.766325
151	AL136454.1	0.0413126	-0.461461
150	ATP1A1	0.0416021	-0.682925
149	APMAP	0.041653	-0.667717
148	MPZL1	0.0417747	-0.700529
147	MAP2	0.0417835	-0.68236
146	AC130304.1	0.0418488	-0.57058
145	CHROMR	0.0418671	-0.601056
144	UBQLN2	0.0419231	-0.710033
143	STAT3	0.0419793	-0.669927
45	SKP1	0.0419834	0.070277
142	STUB1	0.0420634	-0.526912
141	SLF2	0.0422434	-0.728239
140	WDR41	0.0422524	-0.804123
138	USO1	0.0423788	-0.638761
135	RAB22A	0.0423788	-0.653111
136	TLE1	0.0423788	-0.6698
137	RPL10P16	0.0423788	-0.462615
139	THEM6	0.0423788	-0.771618
133	CREBL2	0.0425306	-0.835141
134	GRHPR	0.0425306	-0.614201
132	DCAF11	0.0425306	-0.710187
131	FAM162A	0.0425495	-0.608728
130	ERCC3	0.0426402	-0.605469
129	PIGH	0.0428176	-0.765292
128	NCLN	0.0428176	-0.587567
127	ACAD11	0.0428647	-1.3094
126	STT3B	0.0428647	-0.652277
125	UBE2Z	0.0428647	-0.729314
124	TANK	0.0428647	-0.678126
123	AL161665.1	0.0428647	-0.709737
122	BHLHE41	0.0429273	-0.813493
121	ING3	0.0429803	-0.643639
120	PIGA	0.0430527	-0.790147
118	SRSF4	0.0432028	-0.645742
119	DPP8	0.0432028	-0.734324
117	PTK7	0.0434803	-0.89613
116	FLOT2	0.0437446	-0.632094
115	GLT8D1	0.0438823	-0.78187
114	CASC3	0.0439019	-0.641406
113	EXOC7	0.0441389	-0.683356
112	HEATR5B	0.044139	-0.654673
111	ZC3H13	0.044144	-0.578511
109	NFIC	0.0441691	-0.471243
110	FAM107B	0.0441691	-0.642209
46	AC112491.1	0.0441691	0.338603
108	SELENOTP1	0.0443627	-0.465852
107	SH3BP4	0.0443728	-0.841832
106	PELO	0.0444427	-0.67999
104	JMJD1C	0.0446326	-0.638164
105	AC009078.2	0.0446326	-1.21433
103	MTCH2	0.0447229	-0.689089
102	HNRNPA1	0.0447583	-0.555383
101	BOLA3	0.0448689	-0.519033
100	LSM1	0.0450352	-0.611413
99	ZDHHC9	0.0454147	-0.687485
98	EXT2	0.0454405	-0.702673
97	NT5DC1	0.0458232	-0.759613
96	CCDC7	0.0458543	-0.409684
95	ALG3	0.0459161	-0.692266
94	PSMD10	0.0460042	-0.627505
93	APP	0.0460042	-0.58653
92	B3GAT3	0.0461178	-0.63467
91	RMND5B	0.0462058	-0.49702
90	ME1	0.0464549	-1.16073
89	GABARAPL1	0.0464549	-0.633893
88	ALCAM	0.047018	-0.571633
85	SMIM19	0.047135	-0.601055
86	TCTN3	0.047135	-0.724295
87	DUSP26	0.047135	-0.768371
84	PIGC	0.0471881	-0.748403
82	SUGP2	0.0472052	-0.661787
83	SUMF1	0.0472052	-0.802314
81	FKBP1A	0.0478456	-0.797696
80	NPC1	0.0478729	-0.59143
79	SDHA	0.048119	-0.588696
78	VAPB	0.0481411	-0.690288
77	AMFR	0.0481793	-0.707721
76	ZNF32	0.0481861	-0.778321
75	APPL2	0.0481861	-0.68353
70	SZRD1	0.0481861	-0.602142
71	RPL4	0.0481861	-0.688978
72	CDS2	0.0481861	-0.686237
73	AGBL5	0.0481861	-0.654175
74	CHMP1A	0.0481861	-0.62346
47	ROMO1	0.0481861	0.206796
69	RCN1P2	0.048246	-0.487273
68	CENPC	0.0488558	-0.511385
65	DNASE2	0.0489196	-0.71736
66	GSTM4	0.0489196	-0.876379
67	NDUFA8	0.0489196	-0.564537
64	TAF9B	0.0489196	-0.74479
62	TSPAN6	0.0490532	-0.835395
61	ENPP2	0.0490532	-0.673702
63	ATP8B1	0.0490532	-1.04167
60	TASOR2	0.0490598	-0.728232
48	HIST1H4C	0.0491209	0.134195
49	WDR83OS	0.0491493	0.40286
57	POLD2	0.0493112	-0.567691
58	NSUN3	0.0493112	-0.920006
59	AC034193.1	0.0493112	-1.09358
56	SF3B4	0.0494273	-0.575128
55	NDST1	0.0495547	-0.707096
54	NRAS	0.0495835	-0.723203
53	YLPM1	0.0496452	-0.557081
52	GAPDHP65	0.0496576	-0.451457
50	WIPI2	0.0498917	-0.70618
51	F11R	0.0498917	-0.542788

## Sheet: deg_muraro
	names	pvals_adj	logfoldchanges
3318	TTR	1.31572e-09	-1.0765
3317	GCG	2.22071e-09	-1.139
3316	GNAS	2.6253e-09	-0.641723
0	EIF2S3	2.6253e-09	0.923078
3315	MT-RNR2	1.41878e-07	-0.604654
1	WLS	1.5877e-07	1.07224
2	RETREG1	2.12657e-07	1.0848
3314	MALAT1	2.12657e-07	-0.513136
3	RASSF6	2.14856e-07	1.22867
4	PDIA4	5.05695e-07	1.00984
5	IDE	5.05695e-07	1.14661
6	SOX4	6.47928e-07	1.18828
8	FBXO25	8.3472e-07	0.961033
7	GRB10	8.3472e-07	0.985453
3313	SST	8.3472e-07	-0.846433
9	LGR4	9.23676e-07	1.2808
10	TMEM97	1.0066e-06	1.47147
11	NUDC	1.10933e-06	0.857335
12	TMEM41A	1.272e-06	1.1211
13	KIF1C	1.272e-06	1.08524
14	ALDH3A2	1.272e-06	0.963578
15	TC2N	1.272e-06	1.45006
16	SLC31A1	1.28003e-06	0.934237
17	DIAPH1	1.6233e-06	0.821871
18	EEF1A1	2.62649e-06	0.752698
19	KRT18	2.94529e-06	1.03844
20	BRI3	2.94529e-06	0.765301
21	GPX2	2.98488e-06	1.31289
22	SOD2	3.11766e-06	1.00636
23	GALNT3	3.29873e-06	1.16595
24	LRRC8B	3.30594e-06	0.909399
25	IGF2R	3.30594e-06	0.742483
26	TMEM123	3.3317e-06	0.766105
27	CBX3	3.3594e-06	0.78319
28	TNS1	3.38769e-06	1.0281
29	POMP	3.86028e-06	0.670016
30	TRAM1	4.4733e-06	0.710035
31	NOP53	4.53739e-06	0.882757
32	CYP3A5	4.96407e-06	1.29565
33	SETD7	4.96407e-06	0.859273
35	RPS23	5.05983e-06	0.768155
34	SLC39A14	5.05983e-06	0.778352
36	RBM3	5.1397e-06	0.712344
37	DLG3	5.19588e-06	1.05232
38	PCMTD1	5.38634e-06	0.707647
3312	PCSK2	6.67207e-06	-0.916211
39	MCL1	6.91745e-06	0.719744
40	BAIAP2L1	6.96985e-06	1.03022
41	HSD17B4	6.99647e-06	0.788561
43	MTPN	6.99647e-06	0.710631
42	IER2	6.99647e-06	0.875909
45	PTGFRN	7.03155e-06	1.23041
44	CD24	7.03155e-06	0.979296
3311	CHGB	7.12544e-06	-0.901452
3310	CHGA	7.19284e-06	-0.840294
46	HIF1A	7.20044e-06	0.709469
47	CREB3L1	7.41285e-06	1.297
48	SEL1L3	7.77988e-06	1.07349
49	KRT7	8.16997e-06	1.39295
50	ABRACL	8.16997e-06	0.95781
51	MYL12A	8.81767e-06	0.837588
52	CYB5A	8.81767e-06	0.930135
53	PDZD8	9.51335e-06	0.708879
54	CAPN2	9.67764e-06	0.765987
55	MESD	9.82331e-06	0.71441
56	CCDC6	1.01797e-05	0.791622
57	TUBB2A	1.08074e-05	1.11137
58	ALDH2	1.08074e-05	0.834222
59	DNAJC3	1.08074e-05	0.689436
60	PTMAP5	1.08074e-05	1.03626
61	COX5A	1.08074e-05	0.63629
62	CYFIP1	1.19527e-05	0.709271
66	RPS6KA2	1.22235e-05	1.08858
65	TMEM87B	1.22235e-05	0.804383
64	ENAH	1.22235e-05	0.876296
63	MYO5C	1.22235e-05	0.910838
67	PDCD5	1.26232e-05	0.775229
69	CAB39	1.28724e-05	0.791975
68	PIM3	1.28724e-05	0.842816
70	GDF15	1.34286e-05	1.29101
71	PPP2R5A	1.34945e-05	0.787181
72	TNFRSF12A	1.34945e-05	1.07521
73	PACSIN2	1.37735e-05	0.987016
74	FAM3B	1.38167e-05	1.09556
75	ARL6IP1	1.42626e-05	0.672569
76	MYL12B	1.48228e-05	0.600074
3309	COX1	1.50419e-05	-0.416451
80	PARVA	1.50419e-05	0.805889
79	SDC4	1.50419e-05	1.17275
78	GSTO1	1.50419e-05	0.71351
77	IDH2	1.50419e-05	0.930314
81	GALNT1	1.5931e-05	0.79929
82	SMAP1	1.61152e-05	0.874695
84	VMP1	1.69925e-05	0.792346
83	EDEM3	1.69925e-05	0.638886
3308	CYTB	1.69925e-05	-0.448434
85	BACE2	1.70364e-05	0.995437
86	TXNDC17	1.80122e-05	0.781847
87	PRPS2	1.94564e-05	1.01112
88	PARP4	1.97771e-05	0.876897
89	MRPS15	1.98805e-05	0.758619
90	FAM162A	2.03183e-05	0.768636
91	OIP5-AS1	2.07601e-05	0.807294
92	XBP1	2.11572e-05	0.706855
93	ITPRIPL2	2.20356e-05	0.863514
94	EIF3A	2.20436e-05	0.578422
95	HOMER2	2.23739e-05	0.874459
96	NFIB	2.23857e-05	1.34221
97	AKR1C1	2.2554e-05	1.37983
98	MAT2B	2.27923e-05	0.767925
99	RASEF	2.30314e-05	1.54481
100	SAT1	2.30314e-05	0.874397
101	CD2AP	2.35859e-05	0.714618
102	STAU1	2.50366e-05	0.58194
103	ANKRD13A	2.59848e-05	0.797485
105	PSME4	2.65292e-05	0.728496
104	OST4	2.65292e-05	0.758391
106	FAM102A	2.65292e-05	0.685811
107	NR5A2	3.31957e-05	1.51381
108	CMPK1	3.33138e-05	0.614944
112	GULP1	3.3455e-05	1.28041
111	ATP8B1	3.3455e-05	1.22195
110	GSTA1	3.3455e-05	1.52104
109	SAT2	3.3455e-05	0.776205
113	CLDN4	3.38557e-05	1.02333
3307	ND4	3.40259e-05	-0.458222
114	OPTN	3.40259e-05	0.674598
115	TPM1	3.53871e-05	0.923435
117	PPIC	3.53871e-05	1.19012
116	CTSD	3.53871e-05	0.727857
118	CLINT1	3.58331e-05	0.650434
119	NDUFAF1	3.7646e-05	0.860447
120	MAL2	3.80742e-05	0.709231
3306	ATP6	3.8472e-05	-0.429256
122	GOLPH3L	3.88988e-05	0.783654
121	GNG12	3.88988e-05	0.69979
123	STK17A	3.91356e-05	0.898656
124	IMP4	4.01866e-05	0.68603
125	ETFA	4.35985e-05	0.685938
126	PNLIP	4.70951e-05	1.27525
128	LDHB	4.79544e-05	1.41442
127	ERICH5	4.79544e-05	1.1719
129	SLC25A37	4.87611e-05	1.09563
130	DLD	4.95672e-05	0.661765
132	ATF3	4.96085e-05	1.27073
131	ITPRID2	4.96085e-05	0.766374
133	FAT1	4.96085e-05	0.914203
134	NDUFA4	4.96319e-05	0.709924
135	GALNT7	5.00661e-05	1.19235
136	ETS2	5.21517e-05	1.04638
137	MTDH	5.21517e-05	0.601461
138	GATM	5.32136e-05	1.42576
139	PRDX6	5.32136e-05	0.644854
140	KCNQ1	5.40599e-05	1.53862
141	PDCD6IP	5.44321e-05	0.572297
142	SLC38A1	5.44321e-05	1.11385
143	MAGT1	5.77717e-05	0.667374
144	F3	5.77717e-05	1.10035
145	PTDSS1	5.77717e-05	0.708903
146	CHP1	5.77717e-05	0.635593
148	CCDC50	5.91276e-05	0.697439
147	GSTA2	5.91276e-05	1.58456
150	MTMR12	6.16259e-05	0.913687
149	TRIB2	6.16259e-05	1.49077
151	TCEA3	6.22916e-05	1.34231
153	EIF3D	6.25502e-05	0.654458
152	TNKS2	6.25502e-05	0.644114
154	ZNF503	6.28784e-05	0.852868
155	RAB11FIP1	6.47818e-05	0.744098
156	DHRS7	6.48424e-05	0.718105
157	ADAM9	6.61872e-05	0.804262
159	TSPO	6.77344e-05	1.05132
158	CCNG1	6.77344e-05	0.726942
160	SAV1	7.23591e-05	0.819684
3305	SCG5	7.29265e-05	-0.800025
3304	TMEM176A	7.29265e-05	-1.01942
162	PKP4	7.29265e-05	0.785409
163	NUS1	7.29265e-05	0.690654
161	SSR3	7.29265e-05	0.649427
164	RPL36AL	7.81143e-05	0.551989
166	AC243919.1	7.8623e-05	0.693663
165	IQGAP2	7.8623e-05	1.39238
167	RPS28	7.9064e-05	0.573409
168	SMUG1	8.21662e-05	0.919336
169	CCPG1	8.22506e-05	0.798562
170	LITAF	8.64766e-05	0.906365
171	AGPAT3	9.25088e-05	0.698188
172	LYPLA2	9.39757e-05	0.808319
173	RAB5B	9.46176e-05	0.620367
174	BCAS2	9.46176e-05	0.698896
175	ARHGAP18	9.504e-05	1.06757
177	ITPR2	9.504e-05	0.818913
176	TPST2	9.504e-05	1.41946
178	WDR45B	9.66466e-05	0.627602
179	SLC20A1	9.71218e-05	0.955788
182	LACTB2	9.74124e-05	0.840752
181	TIMMDC1	9.74124e-05	0.650787
180	LARP1B	9.74124e-05	0.694037
183	CCNG2	9.81985e-05	0.884491
184	ACO1	9.83332e-05	0.737877
185	NIPAL3	9.9191e-05	0.759732
186	GOLM1	0.000101004	0.768047
187	CNN3	0.000101088	1.0545
188	CPB1	0.000102782	1.04131
190	POLR1D	0.000104788	0.667328
189	TMEM98	0.000104788	1.05711
191	PDP1	0.000105552	1.15069
192	PTPRK	0.000105907	0.891396
193	SYNE2	0.000106942	0.864337
198	PGM3	0.000107129	0.729383
197	OSBP	0.000107129	0.677536
196	TSPAN6	0.000107129	1.00339
194	HNRNPAB	0.000107129	0.713817
195	TCP1	0.000107129	0.633537
199	TXNRD1	0.000107796	0.716518
200	MEG3	0.0001081	0.93654
201	EIF2S1	0.0001081	0.752623
202	SKIL	0.000108223	0.776228
203	SLC35A3	0.00011234	0.851546
204	SLC12A7	0.000112845	0.770394
205	RPL37P2	0.000113217	0.685833
207	TACSTD2	0.000117705	1.12903
206	RBBP8	0.000117705	0.819606
208	FAM107B	0.000117705	0.703071
209	HADHA	0.000117705	0.629894
210	LAD1	0.000117705	1.03333
211	NACA	0.000117705	0.555136
3303	GNAI1	0.000117705	-0.919743
212	HACD2	0.000118429	0.719973
213	GALNT10	0.00012856	0.960298
214	TMEM50A	0.00012856	0.624992
215	CAMK1D	0.000130283	1.23117
216	CDCP1	0.000130658	0.749225
217	LYPLAL1	0.000133723	0.705637
221	EBP	0.000134367	0.895281
218	RDH10	0.000134367	0.970432
219	SMPDL3B	0.000134367	1.30035
220	IMPDH2	0.000134367	0.680751
3302	COX3	0.000134367	-0.364609
222	ALDOB	0.000136506	1.44215
223	RETSAT	0.000138761	0.949667
224	HEBP1	0.000141138	0.913993
225	TMEM181	0.000141732	0.641956
226	FDX1	0.000142035	0.795388
227	TMEM87A	0.000144428	0.649015
228	ERRFI1	0.000145645	0.785459
229	EIF4EBP2	0.000147136	0.609094
230	TMED2	0.000148354	0.518959
231	GPHN	0.000148354	0.843577
232	RB1CC1	0.0001497	0.617947
233	SMAD3	0.000149794	1.07391
234	CDKN1B	0.000149794	0.674138
235	MTR	0.000151292	0.744559
237	ACSL4	0.000151893	0.786509
236	MTCYBP35	0.000151893	0.880184
238	ABHD3	0.000154191	0.814738
239	ACADM	0.000154353	0.667253
240	B4GALT1	0.000154353	0.79071
243	TM9SF3	0.000154353	0.4962
242	TRIM25	0.000154353	0.802164
241	ORMDL3	0.000154353	0.779343
245	ATP6V1C1	0.000154679	0.658322
244	PPP1R2	0.000154679	0.642454
246	GJB1	0.000155052	1.42906
248	TMEM14C	0.000156589	0.611612
247	RNF213	0.000156589	0.660027
249	PGM2L1	0.000157667	1.06443
251	OSMR	0.000160559	1.03358
250	TXN	0.000160559	0.590801
252	SFT2D1	0.000161908	0.794633
253	JPT1	0.000162933	0.753472
254	ERO1A	0.0001631	0.659659
255	RPL41	0.000166616	0.509399
256	PYROXD1	0.00016679	0.976399
257	RNF10	0.00016894	0.58548
258	NNT	0.00016932	0.631745
259	SPINT1	0.000169403	0.762467
260	TMPRSS2	0.000169826	1.26291
261	SUSD6	0.000169826	0.712626
262	FBLIM1	0.000174664	0.949841
263	AKR1A1	0.000174707	0.594268
264	MUC1	0.000175521	1.58964
265	IDH1	0.000176493	0.661794
267	HEXB	0.000176493	0.60125
266	SPTSSA	0.000176493	0.738841
268	CEBPD	0.000176667	0.926753
269	HDHD3	0.000176667	0.90522
270	MBD2	0.000176667	0.668079
271	PAK1	0.000176667	0.803866
272	TMEM41B	0.00018277	0.692308
273	COA6	0.000184282	0.800485
274	CLDN12	0.00018846	0.705459
275	ARSD	0.00018846	0.737008
276	MYH9	0.00018846	0.653217
278	XPNPEP1	0.000191569	0.694906
279	RNF130	0.000191569	0.59452
277	ITGAV	0.000191569	0.674747
280	BHLHE40	0.000192265	0.894727
281	TAB3	0.000203214	0.68805
282	CS	0.000205796	0.585669
283	PABPC4	0.000209928	0.640661
284	CAPRIN1	0.000211182	0.586909
285	TKT	0.000211586	0.618798
287	ERV3-1	0.000213822	1.0428
286	PSMA5	0.000213822	0.609375
288	DCTN2	0.000219727	0.585715
289	ZDHHC7	0.000219727	0.868493
290	DNAJB4	0.000219727	0.983871
292	NONO	0.000220194	0.529313
294	RPS15A	0.000220194	0.538763
291	STX7	0.000220194	0.664234
293	REST	0.000220194	1.00937
297	AKAP13	0.000220377	0.656804
296	OXR1	0.000220377	0.792889
295	RRP15	0.000220377	0.786793
298	SYNCRIP	0.000220697	0.528342
299	SMIM20	0.000223263	0.724542
302	VAPA	0.000225095	0.487767
301	TSPAN13	0.000225095	0.605268
300	NFKBIA	0.000225095	0.72648
303	CXXC5	0.000225237	0.657933
305	SPRING1	0.000227353	0.812215
304	MARVELD3	0.000227353	0.86358
306	RPL29	0.000228092	0.944238
307	DAB2IP	0.000228527	0.936917
3301	TMEM176B	0.000228527	-0.90856
308	SEL1L	0.000230998	0.699773
309	ADH5	0.000231356	0.588186
310	CRK	0.000233657	0.607435
311	SERINC2	0.000235575	1.29392
313	SORBS2	0.000237853	0.644502
312	CREG1	0.000237853	0.613327
314	MAPK1	0.000237853	0.561194
316	ARFGAP3	0.000241162	0.578507
315	RDX	0.000241162	0.554327
317	CASP4	0.000242036	0.96653
320	RHEB	0.000243637	0.654327
318	PPP1R3C	0.000243637	1.09493
319	B3GNT7	0.000243637	1.52146
321	DHX33	0.000243758	0.821248
327	HES1	0.000244937	0.867837
322	CFI	0.000244937	1.11001
323	FLRT2	0.000244937	1.28358
324	NIBAN2	0.000244937	0.622895
325	SLC35D2	0.000244937	0.725586
326	FAM3C	0.000244937	0.725384
328	KRT8	0.000244937	0.704104
329	CCL28	0.000245354	1.166
330	RPN1	0.000247963	0.559526
331	FZD5	0.000247963	0.842073
332	CLTB	0.000248536	0.708188
333	DNAJB12	0.000248536	0.732343
334	AC116533.1	0.00024862	0.611765
335	CLDN10	0.00024862	1.14614
3300	COX2	0.00024927	-0.349271
336	COX15	0.000249365	0.758025
337	CDC42EP1	0.000249365	1.1098
338	SINHCAF	0.000250666	0.801433
339	ERBB3	0.000251112	1.02634
340	KCNJ16	0.000252064	1.28276
3298	ND5	0.000255219	-0.370914
3299	TM4SF4	0.000255219	-1.20423
342	DYRK2	0.000258638	0.673743
341	EIF3J	0.000258638	0.591065
343	GALNT2	0.000261183	0.754172
344	SDF2	0.000264913	0.615619
3297	ND1	0.000264913	-0.415274
345	CCDC71L	0.000268284	1.02321
346	ONECUT1	0.000268852	1.29639
347	FUT8	0.000268852	0.953015
348	ARL5B	0.000268852	0.692902
350	DNAJC15	0.000272827	0.602345
351	SPATA13	0.000272827	0.766539
349	TNS3	0.000272827	0.679374
353	IMPA2	0.000273775	0.854737
352	IFIT3	0.000273775	1.19858
356	ATF1	0.000275255	0.694645
354	RSU1	0.000275255	0.734609
355	MRPL52	0.000275255	0.701469
357	DBT	0.00027625	0.732649
358	MAP3K1	0.000277406	0.805797
359	MTUS1	0.000278727	0.919157
3296	VGF	0.000279184	-0.840872
360	SNX5	0.000279326	0.655
361	PLA2G1B	0.000282015	1.20323
363	GLUL	0.000286001	0.661908
362	SSBP1	0.000286001	0.535461
364	CAPZA1	0.000286001	0.550467
365	SERPINB1	0.000286398	0.695767
366	HDGF	0.000287117	0.552133
367	MPP7	0.000287117	0.947975
368	NFKBIZ	0.000287601	0.796289
369	STAMBP	0.000287601	0.695761
370	BLZF1	0.000288498	0.833094
371	PEX2	0.00028948	0.644813
372	PGM1	0.000290386	0.638798
373	RAB17	0.000291624	0.824037
374	CHURC1	0.000295861	0.663177
375	RASSF3	0.000298048	1.24255
376	VPS4A	0.000298985	0.649386
377	EIF3H	0.000300095	0.55962
378	IRAK1	0.000301159	0.620431
379	ARF6	0.000301159	0.628901
380	ADD3	0.000301159	0.654703
381	EEF1B2	0.000303392	0.527924
382	HADH	0.000303755	0.722379
383	MIA3	0.000305431	0.593688
384	RHOQ	0.000305431	0.652937
385	QARS1	0.000313729	0.613951
386	SPECC1	0.000315526	1.1721
387	KIAA1522	0.000316799	0.985547
3295	CPE	0.000323549	-0.704265
388	TNFAIP8	0.000323549	1.19781
389	KIAA0319L	0.000323549	0.596768
390	ZNF33B	0.000324705	0.689362
392	TSPAN15	0.000324705	1.06264
393	NEDD4L	0.000324705	0.710389
391	IGBP1	0.000324705	0.629065
395	SMG5	0.000328455	0.653101
394	LANCL1	0.000328455	0.708658
396	MRPL10	0.000332576	0.778957
398	SYPL1	0.000333982	0.641965
397	GSTP1	0.000333982	0.720622
399	BMS1	0.000335159	0.67036
400	TRIM8	0.000344237	0.662669
401	DAD1	0.000348746	0.52571
402	TTC39C	0.000349	1.03788
403	SLC66A3	0.00034987	0.969367
404	ZFAND5	0.00034987	0.549115
405	USP53	0.00034987	0.786648
406	OTUD7B	0.00035337	0.72101
407	MEG8	0.000354623	1.1209
408	QSOX1	0.00035573	0.746589
409	METTL5	0.00035573	0.621124
410	CEBPB	0.00035573	0.808162
411	PAICS	0.000357894	0.633871
412	SLK	0.000359571	0.534989
417	RPF2	0.000361191	0.74281
416	JUP	0.000361191	0.678582
415	MET	0.000361191	1.27655
414	TRIP6	0.000361191	1.22229
413	C2CD2	0.000361191	1.07543
419	DESI1	0.000362679	0.742095
418	SH3YL1	0.000362679	0.576562
420	UTRN	0.000363681	0.713878
421	RPL30	0.000363775	0.550693
422	C4orf19	0.000364478	0.901606
423	TUBB4B	0.000367117	0.776623
424	EIF3E	0.000367117	0.601324
425	ARHGAP26	0.000367117	0.990273
426	RHOC	0.000367117	0.953767
427	SH3D19	0.000372358	0.929394
428	CLMN	0.000374643	1.00666
429	C1orf198	0.000376525	0.843993
430	SLC38A2	0.000378732	0.671034
431	ATP5IF1	0.000379172	0.496849
432	RPL14P1	0.000379172	0.755758
433	PLSCR1	0.000381293	0.723159
434	YBX3	0.000386091	1.10079
435	SLC41A2	0.000387284	0.832771
438	FCHO2	0.000389815	0.870773
437	UAP1	0.000389815	0.769372
436	NOP58	0.000389815	0.660375
439	OCLN	0.000389837	1.14256
440	RPS25	0.000394199	0.531101
441	TMBIM1	0.000400043	0.639964
442	TPGS2	0.000401205	0.835119
443	NDRG1	0.000401205	0.672524
444	OXA1L	0.000407151	0.597704
445	GSTM4	0.000408873	0.923846
446	PRKCA	0.000411623	0.850119
447	OCIAD2	0.000422581	0.616147
448	SMIM14	0.000424368	0.53889
449	SPCS3	0.000433021	0.602415
450	MFN1	0.000433896	0.664622
451	PSMB7	0.000438015	0.549077
452	NCL	0.000438902	0.525978
453	RER1	0.000442217	0.625705
454	MYORG	0.00044336	0.911444
455	ACOT9	0.000447446	0.754746
456	CLDN7	0.000449467	0.634151
457	AC099789.1	0.000449946	0.583885
458	RNF44	0.000449946	0.771872
459	AC113935.1	0.00045062	0.616543
3294	SCG2	0.000451546	-0.773406
460	FBXL4	0.000453468	0.689196
461	LYPLA1	0.000455899	0.659837
462	PHGDH	0.000456464	1.17271
463	NCK1	0.000463842	0.664171
464	TDG	0.000464164	0.624563
465	TTF2	0.000468062	0.97434
466	MRPL27	0.000471606	0.685823
467	METRNL	0.000475436	1.33144
468	BLVRB	0.000475772	0.835016
469	CCDC47	0.000482082	0.515215
470	DDAH1	0.000482082	0.673381
471	GAS5	0.000486348	0.592475
472	BCL6	0.000486348	0.811125
473	MTND2P28	0.000487853	0.595626
474	BDH2	0.000487853	1.08805
475	WWP2	0.000491335	0.786385
476	LNX2	0.000491335	0.858118
477	PDGFA	0.000491335	0.909244
478	KCTD10	0.000491968	0.647101
479	FAM114A1	0.000501371	0.664094
480	S100A11	0.000501371	0.629798
481	SPSB1	0.000503389	0.873114
482	SUMO1	0.000505004	0.550065
483	TMEM144	0.000505799	1.25837
484	PRSS2	0.000508779	0.851703
485	EGFR	0.000508779	1.04335
486	BMF	0.000511946	1.0068
487	PPFIBP1	0.000512339	0.80659
488	SMARCC1	0.00051439	0.605649
489	DSG2	0.00051439	0.634544
490	ZNF195	0.000516472	0.679703
491	RAB5A	0.000517562	0.568242
492	RELL1	0.000517562	0.778966
494	AP4B1	0.000519366	0.788969
493	SLC12A2	0.000519366	0.880605
497	PDLIM5	0.000520046	0.534916
496	GALM	0.000520046	1.17004
495	TIMM10B	0.000520046	0.650154
498	ZFAND6	0.000523439	0.590419
499	ABHD4	0.000524286	0.802606
500	THAP5	0.000524286	0.613306
501	PTGR1	0.000537236	0.70966
502	ST14	0.000551832	0.776662
503	TMEM30B	0.000554377	0.598404
504	FPGS	0.000572654	1.08128
505	CEMIP2	0.000572966	0.865981
506	CPA2	0.000574831	1.47429
507	CASP7	0.000585805	0.901599
508	HMGB1	0.000585805	0.53711
509	MMADHC	0.000592325	0.602087
510	VEZT	0.000601177	0.583276
511	RPS27AP16	0.000604923	0.567888
3293	MT-RNR1	0.000604937	-0.241503
512	SLC2A10	0.000614631	1.33764
513	CTSH	0.000614999	1.0237
514	OCEL1	0.000614999	0.834151
515	MOB3B	0.000625689	1.29226
516	FOSL2	0.000628744	0.941219
517	ABHD17B	0.00063012	0.8022
518	DMAC1	0.000630655	0.60535
519	POP4	0.000633908	0.660076
520	THUMPD1	0.000638033	0.556262
521	LIMA1	0.00063995	0.6265
522	LMO7	0.0006405	0.766802
523	WWTR1	0.000650396	0.705079
524	DYRK4	0.000652743	0.674815
525	GLIS3	0.000652743	0.717212
526	ODC1	0.000655412	0.59933
527	GSTM3	0.000657037	0.737114
528	YES1	0.000658315	0.630797
529	MANF	0.000661365	0.560462
534	ANKRD50	0.00067079	0.801642
536	SH2D4A	0.00067079	1.35447
535	ERGIC1	0.00067079	0.724476
538	RPL13P12	0.00067079	0.533303
537	TMEM43	0.00067079	0.642705
532	KIAA1217	0.00067079	0.915113
531	EBPL	0.00067079	0.768774
530	SCD5	0.00067079	0.727856
533	ARPIN	0.00067079	0.762909
539	CDV3	0.000678062	0.53647
540	CREB3	0.000679944	0.823123
541	LSR	0.000681288	0.91623
542	HIBADH	0.000686105	0.71095
546	RNF181	0.000687154	0.599596
545	CDK2AP2	0.000687154	0.639851
544	CD44	0.000687154	0.835961
543	MGAT4B	0.000687154	0.651562
550	LYN	0.00068962	0.977051
547	TCF12	0.00068962	0.656143
548	DDIT3	0.00068962	0.801342
553	SPTBN1	0.00068962	0.636498
552	PTRH2	0.00068962	0.727372
551	RSL24D1	0.00068962	0.573149
549	MTIF2	0.00068962	0.615331
554	C1QBP	0.000692111	0.595752
558	PRSS1	0.000695664	1.02082
557	TIMM8B	0.000695664	0.586989
556	PRDX4	0.000695664	0.561682
555	CBR1	0.000695664	0.696422
559	PTMA	0.000698555	0.471621
560	SLFN5	0.000700526	0.864264
561	INTS6	0.000701198	0.580152
562	ANXA4	0.000701685	0.882769
563	TXNDC9	0.000703347	0.722603
564	DNAJC10	0.000703347	0.56402
565	IFNGR1	0.000703347	0.629813
566	OSTC	0.000705717	0.535083
567	CPPED1	0.000707343	0.749195
568	C15orf48	0.000710045	0.875051
569	TMEM165	0.000710045	0.566071
570	SRD5A3	0.000716427	0.745773
571	FAM8A1	0.000742881	0.594489
572	RC3H1	0.00074756	0.608687
573	HPCAL1	0.000751869	0.643062
574	DCTD	0.000756547	0.553179
575	LANCL2	0.000756547	1.01247
576	FAM171A1	0.000757495	0.841349
577	RNASE1	0.000774259	1.26827
578	ERP27	0.000774259	1.72076
579	C6orf120	0.000774259	0.762185
580	PPIL3	0.000774259	0.668046
581	RAP1B	0.000774259	0.636241
583	TGFBR1	0.000776834	0.694248
582	CGN	0.000776834	0.840703
584	SH3BP4	0.00079145	0.864279
585	CEP70	0.00079145	0.860491
586	GOLGB1	0.000793083	0.561428
588	BTF3	0.000794056	0.483522
587	TRAPPC3	0.000794056	0.580963
589	RPL10	0.000802864	0.431944
591	RALB	0.000805344	0.795144
590	ZFYVE1	0.000805344	0.845261
593	MRPL15	0.000809968	0.652265
592	SHMT2	0.000809968	0.791805
594	ANGEL2	0.000822405	0.672203
595	CALM3	0.000838983	0.593097
596	SRPRB	0.000846933	0.605284
597	SELENOS	0.000851817	0.588843
598	DAZAP1	0.000854933	0.688321
599	CPA1	0.000857835	1.00807
600	SNX1	0.000858042	0.552488
601	GPR160	0.000861409	1.06598
602	SELENOW	0.000865472	0.540505
603	UNC13B	0.000869527	0.705579
604	TLE4	0.000869527	0.847066
605	CLIP1	0.000869527	0.527723
606	RIDA	0.000869527	0.67282
607	GLRX3	0.000870662	0.568858
608	HINT3	0.00087363	0.60281
609	MFF	0.000876839	0.536342
610	RETREG3	0.000880061	0.588858
611	PLBD1	0.000881909	1.44971
612	LMAN2	0.000882145	0.550593
613	ATF4	0.00088424	0.512162
614	RAB9A	0.00088424	0.775689
615	PSMF1	0.000888193	0.520705
616	ZDHHC16	0.000888205	0.681919
618	HLA-F	0.000890096	0.841179
617	ARNTL2	0.000890096	1.15513
621	FURIN	0.00089202	0.596317
620	KDSR	0.00089202	0.582424
619	EIF3I	0.00089202	0.553198
622	AKAP1	0.000894847	0.635007
623	CTRB2	0.000895107	0.898449
624	ITGA6	0.000895837	1.07329
625	TFPI	0.000902445	0.85974
626	TUT7	0.000902477	0.667611
628	STAT1	0.000910119	0.528687
627	STK39	0.000910119	0.690549
629	JMY	0.000917071	0.604725
630	NRAS	0.000918068	0.584147
631	MTND4P12	0.000920507	0.470847
632	DAZAP2	0.000921511	0.522872
633	RPS9	0.000923962	0.495461
634	XRN2	0.000925455	0.574332
635	MSN	0.000933255	0.954236
636	CXADR	0.000939649	0.770542
637	ZNF165	0.000944719	1.17284
638	CDC23	0.000944719	0.831724
639	AP001024.1	0.000944719	0.679436
640	MAEA	0.000944777	0.600424
641	C11orf1	0.000958705	0.638284
642	MYO1C	0.000965021	0.645945
643	SWAP70	0.000969241	0.644673
644	KARS1	0.000969241	0.506589
3292	FXYD6	0.000969241	-0.888721
646	ADI1	0.000971905	0.616936
645	RNF149	0.000971905	0.581649
647	CKAP4	0.000971979	0.554337
649	CASP3	0.000972385	0.848143
648	C3	0.000972385	1.36709
650	RPN2	0.0009755	0.53707
651	GSKIP	0.000992437	0.637759
652	ZFAS1	0.000997424	0.543349
653	ABHD11	0.000998545	0.831946
654	PLAA	0.00100019	0.699503
655	AGTRAP	0.00100261	0.875338
656	STIM1	0.00100453	0.623321
659	SUCLG2	0.00101108	0.667753
658	PNPLA2	0.00101108	0.489403
657	AOPEP	0.00101108	0.624343
660	FOXN3	0.0010167	0.547803
661	TMEM131L	0.00101759	1.05006
662	TES	0.00101796	0.627609
663	UXS1	0.0010207	0.731259
664	CAT	0.00103063	0.608196
666	NET1	0.00103926	0.649783
665	GLTP	0.00103926	0.606897
667	RABGGTB	0.00103926	0.55728
668	ADIPOR1	0.00104882	0.531398
669	NFIL3	0.00105792	0.701681
671	SEC61G	0.0010701	0.497825
670	TP53INP1	0.0010701	0.739522
3291	ND3	0.0010701	-0.340469
673	KDM5B	0.00107091	0.564524
672	TPM3	0.00107091	0.461513
674	ACVR1B	0.0010716	0.650749
675	KXD1	0.00107339	0.724851
676	PGRMC1	0.00107408	0.511316
677	AC133134.1	0.00108131	1.17151
3290	CALM1	0.00108131	-0.0891249
678	SVIL	0.00109844	0.744841
679	TRPT1	0.00109844	0.655425
680	DERL1	0.00109915	0.566807
681	ERBIN	0.00110469	0.597083
682	TLNRD1	0.0011203	0.840934
683	KLF9	0.00112421	0.623125
684	SLC25A23	0.00112494	0.708158
685	SDCBP2	0.00112808	1.26041
686	AP5M1	0.00112808	0.617066
687	EPB41	0.00112808	0.767089
688	MCFD2	0.00112808	0.515347
689	FBXO28	0.00112808	0.618395
690	CEL	0.00113581	1.29087
691	WWC2	0.00113879	0.925627
692	SLC30A4	0.00113879	0.878362
693	PPP1R12C	0.00114453	0.600582
700	CPT1A	0.00114672	0.633465
699	ITGA2	0.00114672	0.902319
698	MLEC	0.00114672	0.554259
695	PSEN1	0.00114672	0.618368
696	CTSC	0.00114672	0.880865
694	COMTD1	0.00114672	0.946603
697	CPM	0.00114672	1.1792
701	TMEM51	0.00114878	0.763745
702	BACH1	0.00114878	0.768479
703	RAB11FIP2	0.00114878	0.617697
704	RCC1	0.00114927	1.20886
705	CCNL1	0.00115627	0.535853
706	F2RL1	0.00115677	1.01489
707	ACTR10	0.00115876	0.522575
708	B3GNT5	0.00116314	0.909166
709	ACSL1	0.00116424	0.575837
710	EMC3	0.00117043	0.559297
711	FGD4	0.00117065	0.641705
712	GPRC5C	0.00117447	0.713898
713	DHRS7B	0.0011765	0.709894
714	BAG3	0.00118215	0.613177
715	CISD2	0.00118662	0.559121
716	ALG5	0.00119263	0.576827
717	NIN	0.00120974	0.636706
718	ALAD	0.00121152	0.639163
719	EIF3F	0.00123612	0.508207
721	NCOA7	0.00123724	0.714724
720	NFIX	0.00123724	0.893679
723	SGMS2	0.00124311	0.599756
722	RBM15B	0.00124311	0.611852
725	IMPA1	0.0012452	0.569622
724	SLAIN2	0.0012452	0.552122
726	WBP2	0.00125373	0.528536
727	MRPL37	0.00125713	0.673998
728	STS	0.00125713	1.20391
729	SF3B5	0.0012606	0.570147
730	IFNGR2	0.00126215	0.562874
731	CTNND1	0.0012642	0.545811
732	GSN	0.0012642	0.63273
733	YARS2	0.0012642	0.883107
734	AC079140.2	0.0012642	0.646667
735	GMDS	0.00126802	0.975957
736	TPD52L1	0.00128257	0.963222
737	ANKRD9	0.00128841	0.743903
740	TSPYL1	0.00129186	0.546377
738	FAM199X	0.00129186	0.578256
739	TIMP2	0.00129186	0.715512
741	FRK	0.00129186	0.714071
742	ARSB	0.0012961	0.929022
743	LRP6	0.00131229	0.570091
744	INSR	0.00131526	0.556881
745	AOX1	0.00131623	1.27797
746	SLC4A4	0.0013266	0.947734
747	C5orf51	0.00132924	0.661656
748	SLC44A4	0.00132924	0.90953
749	STX12	0.00133088	0.547791
750	CRBN	0.00133088	0.614055
752	LIPH	0.00135192	0.882987
751	TM7SF3	0.00135192	0.575454
753	PHYH	0.00136359	0.598584
754	CTDSP2	0.00136841	0.513337
3289	CLU	0.00136909	-0.310578
755	NOL10	0.00137637	0.568384
756	CDKN1A	0.00137775	0.659797
757	RPL22L1	0.00137775	0.786702
3288	ARFGEF3	0.00138158	-0.433593
758	FUBP3	0.00138682	0.549199
759	TOB1	0.00139314	0.590608
760	GCLC	0.00139525	0.695438
761	SNRPC	0.00139737	0.530307
763	CTRB1	0.00140198	1.13337
762	PSMA4	0.00140198	0.536646
764	MID1	0.00140873	1.04192
765	RBPMS	0.00140873	0.799084
766	NBN	0.00141981	0.563619
767	DCUN1D1	0.00142556	0.6316
768	AC110749.1	0.00142593	0.542175
770	IBTK	0.00143426	0.505109
769	TAX1BP3	0.00143426	0.816483
771	EFHD2	0.00143428	0.833047
772	TTL	0.0014343	0.60379
773	GUCD1	0.0014365	0.738869
776	RPSA	0.00144129	0.499469
775	TMSB10	0.00144129	0.600237
774	MCTP2	0.00144129	0.727097
777	SYVN1	0.00145409	0.635569
779	TPRKB	0.00146002	0.749857
778	RNF103	0.00146002	0.556925
780	NUP42	0.0014608	0.659897
781	ARPC1A	0.0014612	0.464026
782	TRIM4	0.00148048	0.601301
783	GOLGA8B	0.0014921	0.558191
784	MLLT1	0.0014944	0.53797
785	UBAP1	0.00149445	0.567234
786	PDIA6	0.00149562	0.671111
787	AMOTL2	0.00151153	1.01584
3287	PCSK1N	0.00152224	-0.810594
789	SYF2	0.00153193	0.539196
788	RPS23P8	0.00153193	0.623454
790	FKBP1A	0.00153237	0.429009
791	METTL7A	0.00153282	0.677487
792	ATP5PD	0.00153442	0.516106
793	CYTH1	0.00153448	0.764811
795	CHMP1B	0.00154503	0.547798
794	SNHG5	0.00154503	0.5494
796	ARHGAP21	0.00154976	0.604541
799	B3GALNT2	0.00154998	0.672293
797	ZMYM6	0.00154998	0.642727
798	PWWP2B	0.00154998	0.815534
800	MTND6P22	0.00155481	0.897961
801	REEP3	0.00155481	0.525325
802	VCL	0.00155801	0.538475
803	PFKFB3	0.00155926	1.01095
804	SLC16A7	0.00156413	1.08124
805	NARS1	0.00156413	0.531711
806	CCDC28A	0.00156519	0.590874
807	LAMTOR2	0.00156519	0.569637
808	CILK1	0.00156519	0.860873
809	TLCD2	0.00157432	1.16975
811	BIRC3	0.00158004	1.03566
810	HSPA5	0.00158004	0.506177
813	MBNL2	0.00158104	0.551379
812	SEPTIN10	0.00158104	0.697806
814	PLPBP	0.00160063	0.505637
815	AL157935.1	0.00160434	1.2066
816	EDF1	0.00160485	0.70011
817	DUSP4	0.00161139	1.02905
818	SGPP1	0.0016115	0.589017
819	TNFRSF10B	0.00161202	1.00315
820	ACSL3	0.00162021	0.539522
821	ZFP36L1	0.00162519	0.958129
3286	ND2	0.00164858	-0.312028
822	STT3A	0.00165694	0.492803
823	PSMA7	0.00165898	0.480103
824	TMEM14B	0.00165898	0.494703
825	ACADVL	0.00165898	0.498525
826	KLF13	0.00165995	0.55488
827	CYCS	0.0016806	0.505565
828	RBPJ	0.0016806	0.502369
829	LIMK2	0.00169754	0.938172
830	PTRHD1	0.00171295	0.56983
831	POF1B	0.0017242	1.26078
832	HIVEP2	0.00172606	0.598361
833	P4HA1	0.0017305	0.656401
834	P2RX4	0.00173152	0.654324
835	TIPRL	0.00173425	0.536855
836	DERA	0.00174781	0.678723
837	UGGT1	0.00175101	0.566391
838	MGST1	0.00175247	1.3083
839	BCL3	0.00175612	0.875695
840	CTNNAL1	0.00175629	0.797531
841	SPAG9	0.00176082	0.537569
842	ARID2	0.00176448	0.542539
843	YWHAZ	0.00176658	0.420236
844	GSTK1	0.00176658	0.604794
845	PHF14	0.00177082	0.560449
846	BICDL2	0.00177082	1.32549
847	RAB15	0.00177082	0.644531
848	PAIP2	0.00177082	0.683866
849	BROX	0.0017732	0.596174
3285	KCTD12	0.00177504	-0.89941
850	DSC2	0.00177504	0.755668
851	INIP	0.00177504	0.60862
852	TNFAIP1	0.00177504	1.04079
853	CANX	0.00177504	0.409337
854	PIP4K2A	0.00179025	0.81755
855	CDK5RAP2	0.00179222	0.598044
856	ATP1A1	0.00179308	0.475701
857	ZNF217	0.00179308	0.855891
858	DHRS3	0.00180263	1.02129
859	PAK2	0.00180864	0.556725
860	CCNC	0.00181692	0.50866
861	XPO7	0.0018275	0.532208
862	PRDM4	0.00183155	0.568493
863	MDH1	0.00183155	0.47724
864	PBLD	0.00183699	0.966985
865	NECTIN3	0.00183699	0.605493
3284	CEP126	0.00183812	-0.905237
866	TOMM20	0.00186118	0.557724
867	SHROOM3	0.00186141	0.805188
868	EIF2A	0.00186487	0.547592
869	PARD6B	0.00186694	0.937609
870	NXN	0.00186765	0.914334
871	UEVLD	0.00187342	0.590374
872	SECISBP2L	0.00187737	0.523417
873	NQO1	0.0018841	0.739244
874	CAPN1	0.00188947	0.59802
875	LAMC1	0.00189532	0.569593
876	EPS8	0.00190352	0.926663
877	PGAM1	0.00190472	0.698195
878	ITGA3	0.00192335	0.645461
879	TGFBR3	0.00193358	0.668671
880	CYP20A1	0.00194912	0.622404
881	KLF5	0.00195309	1.00109
882	NRIP1	0.00195309	0.545949
883	RPL13AP7	0.00195309	0.565971
884	UCHL5	0.00195309	0.605002
885	FH	0.00195914	0.588615
886	TEP1	0.00197245	0.776984
887	MTHFD1	0.00198342	0.645764
891	SLC11A2	0.00198507	0.533929
890	MRPL32	0.00198507	0.548463
888	ANXA3	0.00198507	1.06869
889	SEMA6A	0.00198507	0.852708
892	NBEAL1	0.00198829	0.570584
894	PIK3R1	0.00200112	0.638207
893	RAB18	0.00200112	0.487244
895	FAM32A	0.00200339	0.521695
896	CCDC117	0.00200548	0.72259
897	ZC3H12A	0.00200548	0.883697
898	EPDR1	0.00200856	0.980892
899	SLC44A1	0.00200856	0.528744
900	COBLL1	0.00201166	0.57339
901	CORO1C	0.00201166	0.698973
902	IQGAP1	0.00201395	0.473689
903	MRPL45	0.00201476	0.590435
904	MARCKSL1	0.00201509	0.735401
905	RTF1	0.0020164	0.528522
906	SLC7A11	0.00201656	1.14128
907	COMMD6	0.00201656	0.501648
908	B3GNT2	0.00202581	0.962427
911	DBNDD1	0.00202964	0.733104
912	OGFRL1	0.00202964	0.773716
910	CRAT	0.00202964	0.798589
909	DCTN5	0.00202964	0.561088
913	MGAT4A	0.00203033	0.561662
914	PPP2R2A	0.00203033	0.51805
915	NINJ1	0.00203715	0.985687
916	PERP	0.0020385	0.507883
917	VCPIP1	0.00205086	0.624932
918	CHSY1	0.00205222	0.714647
919	FAR1	0.00206567	0.457301
920	APEH	0.00207869	0.613896
921	CLIC4	0.00207956	0.819698
922	CCN1	0.00208196	0.885582
923	GNPAT	0.00208437	0.529102
924	KRAS	0.00209239	0.530564
925	EIF4B	0.0020943	0.456846
926	CCNT1	0.00210544	0.527179
927	SQOR	0.00211664	0.69478
930	YBX1	0.00212855	0.427293
928	PURB	0.00212855	0.51169
929	TRAPPC11	0.00212855	0.628154
931	AGPS	0.00212855	0.636189
932	PSMB8	0.00213622	0.805924
933	AFDN	0.00214758	0.494476
934	UMAD1	0.0021527	0.680893
935	SOX9	0.00215403	0.916965
936	ECI2	0.00215403	0.525788
937	OSGIN2	0.00215684	0.598493
938	TMED5	0.00215684	0.526975
939	LRRFIP2	0.00215684	0.541159
940	RCAN1	0.00218101	0.84939
941	ATF6	0.00218281	0.537945
942	HCFC1	0.00218281	0.488048
943	NUDCD2	0.00218281	0.542443
944	DBR1	0.00218536	0.82519
946	SERP1	0.00221672	0.485086
945	SLC9A3R1	0.00221672	0.53922
947	BLOC1S4	0.00221878	0.785373
948	TJP1	0.00222786	0.547255
949	SEC23IP	0.00222802	0.561877
950	APTX	0.00222802	0.592788
951	TMEM106B	0.00222802	0.49934
952	PRDX1	0.00222802	0.959949
953	ZFP91	0.00222847	0.490066
954	MAX	0.00223109	0.534525
955	HERPUD1	0.00223806	0.557697
956	MRPS25	0.00225432	0.637028
957	LARS1	0.00225533	0.486642
958	SCRIB	0.00225635	0.606523
959	IARS1	0.00225791	0.562811
960	BOLA3	0.00226002	0.73027
962	FAM13A	0.00229298	1.21015
961	SLC25A3	0.00229298	0.443357
963	TARS1	0.00229624	0.532688
964	ADIPOR2	0.00229951	0.588168
966	WAPL	0.00230662	0.544004
965	GOLT1B	0.00230662	0.528737
967	DNPH1	0.00230816	0.559634
968	PDX1	0.00230816	0.692851
969	REPS2	0.00231706	0.877191
970	EPHX1	0.00232092	0.885413
971	MGA	0.00232367	0.546224
972	MAP4	0.00233094	0.489394
973	SP1	0.00235752	0.554184
974	KLHL24	0.00236946	0.620845
975	PRSS3	0.00236998	1.31851
976	MAIP1	0.00237221	0.660409
977	STAT6	0.00237618	0.598119
978	NAMPT	0.00238936	0.621272
979	CCDC90B	0.00239096	0.51479
980	VTI1A	0.00239096	0.698986
3283	ND6	0.00239096	-0.336491
981	NDUFA2	0.00242637	0.512151
983	IL13RA1	0.00243625	0.602177
982	FBXO22	0.00243625	0.634663
984	MAPK6	0.00244206	0.553856
985	CTBP2	0.00244206	0.570874
986	IFNAR1	0.00244969	0.505687
987	ATP11B	0.00247277	0.593828
988	YIPF4	0.00248764	0.488284
989	MTARC2	0.00248764	0.896699
990	SPIDR	0.00250021	0.602145
991	YKT6	0.00250079	0.527726
992	VAMP8	0.00250311	0.541414
993	LAPTM4A	0.00250311	0.424489
994	RPS6KB1	0.00250311	0.608669
995	TRIP11	0.00250311	0.48618
996	DDX18	0.00251456	0.518632
997	ELOVL1	0.00252181	0.668207
998	TSTD1	0.00252968	0.488021
999	RPL39	0.00254675	0.52681
1000	MARCHF7	0.0025498	0.527834
1001	AMMECR1	0.00255102	0.785048
1002	UBE2Z	0.00255776	0.538369
1003	MINPP1	0.00256513	0.611262
1004	ALG8	0.00256513	0.575396
1005	IPO5	0.00258118	0.537141
1006	YTHDF2	0.00259733	0.490017
1007	SLC35E3	0.00260358	0.574831
1008	SEC24A	0.00260358	0.596066
1009	NRDC	0.00260546	0.513146
1010	KRR1	0.0026161	0.570566
1011	UBE2E1	0.00262176	0.548161
1012	RMDN1	0.00262366	0.601667
1013	LATS2	0.00262619	0.952572
1014	VPS39	0.00262813	0.572681
1015	RPL26	0.00262813	0.525965
1016	ERN1	0.00262813	0.720286
1017	PWP1	0.00264204	0.540671
1018	XPR1	0.00265601	0.505117
1019	YIPF1	0.00265795	0.596058
1020	FICD	0.00266307	0.654288
1021	MARVELD2	0.00267907	0.504371
1022	PDE8A	0.00268295	0.56978
1023	SPTAN1	0.00268427	0.486385
1024	SAP30L	0.0026888	0.641391
1025	EPRS1	0.00268948	0.512081
1026	MED14	0.00269467	0.602702
1027	UBQLN1	0.00272384	0.542319
1028	IGFBP2	0.00272388	1.08343
1029	USP9X	0.00273893	0.464911
1030	APMAP	0.00274683	0.485429
1031	TMX2	0.00275016	0.578931
3282	ATP8	0.0027893	-0.287022
1032	LASP1	0.0027893	0.789662
1033	WDFY1	0.0027893	0.600157
1034	VAV2	0.00280602	0.670581
1035	RNF13	0.00281546	0.534855
1036	COX6A1	0.00281887	0.470936
1038	UGDH	0.00282041	0.629717
1037	JAGN1	0.00282041	0.526847
1039	TTC17	0.00282041	0.473346
1040	TAGLN2	0.00282048	0.537484
1041	PLEKHA3	0.00282055	0.531223
1045	FBL	0.00283845	0.480134
1042	KLF6	0.00283845	0.5792
1043	PDCD4	0.00283845	0.520844
1044	RPL10P9	0.00283845	0.779278
1046	ARFGEF1	0.00283845	0.503876
1047	PTP4A2	0.00283854	0.416298
1048	PCBP2	0.00284538	0.404541
1049	WDR41	0.00284547	0.62086
1050	C1orf116	0.00286662	0.655639
1051	PHLDA1	0.00286944	1.00154
1052	UBXN2B	0.00287773	0.730923
1054	SHLD2	0.00289507	0.716192
1053	CD9	0.00289507	0.65724
1056	FGFRL1	0.00289597	1.24658
1055	RALBP1	0.00289597	0.533379
1057	P4HB	0.00290434	0.879037
1058	PRKAB2	0.00290928	0.696301
1059	ZNF770	0.0029163	0.694729
1060	RAB13	0.00291988	0.506385
1061	UBL4A	0.00291999	0.638486
1062	TBC1D15	0.002934	0.527277
1064	CFAP97	0.00293784	0.523694
1065	RAP2C	0.00293784	0.75483
1063	ZNF117	0.00293784	0.77509
1066	G6PD	0.00294424	0.607535
1067	TLE1	0.00296258	0.645624
1068	NR1H2	0.00296271	0.645119
1073	SHTN1	0.00297987	0.520244
1069	NDUFAF2	0.00297987	0.590726
1070	SGK1	0.00297987	1.16052
1071	SFXN3	0.00297987	0.759147
1072	TRIM47	0.00297987	1.0479
1074	RPS20P2	0.00297987	0.562372
1075	CTDSP1	0.00297987	0.652859
1076	COMT	0.00298001	0.485778
1077	AC138305.3	0.0030007	0.562902
1078	DUSP16	0.00302795	0.605564
1079	ARHGEF10L	0.00305256	0.582423
1081	LRRC41	0.0030572	0.810863
1080	MIB1	0.0030572	0.514397
1082	VSIG10	0.00306098	0.778703
1083	HMGN1	0.00306476	0.408727
1084	KPNA1	0.00308527	0.522522
1085	GOLPH3	0.00309127	0.461434
1086	C12orf43	0.00310607	0.854368
1087	NAPG	0.00310991	0.50784
1088	TMEM214	0.00313662	0.51682
1093	F11R	0.00314554	0.571927
1089	ALG6	0.00314554	0.769664
1090	EML4	0.00314554	0.487229
1091	PDE12	0.00314554	0.507276
1092	NIF3L1	0.00314554	0.671699
1096	RPS13P2	0.00314554	0.443769
1097	RPL28	0.00314554	0.478273
1098	TALDO1	0.00314554	0.496912
1099	WTAP	0.00314554	0.458183
1100	MTRNR2L1	0.00314554	0.658606
1095	ECHDC1	0.00314554	0.623763
1094	FXR1	0.00314554	0.493279
1101	EIF4E2	0.00318848	0.544746
1102	FAM118B	0.00318848	0.651173
1103	PTPN3	0.0031904	0.545402
1104	TSPAN8	0.0031904	1.16344
1105	PXDC1	0.00319814	1.06896
1106	HACL1	0.00320363	0.705419
1107	TWF1	0.00321464	0.556276
1108	DMD	0.00321464	0.777532
1109	GSPT1	0.00322319	0.451686
1110	EIF5A2	0.0032348	0.796593
1111	PPP4R1	0.0032444	0.54696
1112	RNF4	0.0032444	0.628428
1113	AC006511.3	0.00324616	1.17983
1114	MZT1	0.00324715	0.546498
1115	CALD1	0.00325197	0.629356
1116	LARP4	0.00327469	0.527947
1117	ZNF189	0.00327469	0.775551
1118	UBAC1	0.00329369	0.544329
1119	FBXL20	0.00329369	0.560974
1120	PELI2	0.00329858	0.764746
1121	RALGAPA2	0.00330115	0.533523
1122	UBE2L6	0.00334899	0.579483
1123	CNDP2	0.00335029	0.49364
1124	GTF3A	0.00335029	0.562576
1125	AUH	0.00335448	0.604245
1126	FKBP11	0.00336341	0.635597
1127	GARS1	0.00337157	0.5019
1128	CHDH	0.00337579	0.679585
1129	GCNT3	0.00337606	0.739611
1131	RBFA	0.00337739	0.906946
1130	EDEM1	0.00337739	0.580359
1132	ELF3	0.00338163	0.630915
1133	TIMM13	0.00339381	0.711537
1134	MARCHF5	0.00342522	0.548873
1135	PITPNB	0.00342929	0.490609
1136	KHDRBS3	0.00342929	0.672866
1137	EPN1	0.00342929	0.484633
1138	MPZL3	0.00343499	1.1754
1139	PSMD12	0.00343499	0.517333
1140	IKBKB	0.00343499	0.575315
1141	RPL10P3	0.00344655	0.654741
1142	PAFAH2	0.00345715	0.569594
1143	EXOC4	0.00345715	0.567179
1144	PHLPP1	0.00345715	0.838216
1145	FCF1	0.00346294	0.676869
1146	BLOC1S1	0.00346294	0.507902
1147	COPS9	0.00346294	0.502767
1148	MRPS30	0.00347622	0.527889
1149	KIN	0.00350262	0.594482
1150	KIF13B	0.0035213	0.688379
1151	FA2H	0.0035213	1.00713
3281	BEX1	0.00353596	-0.622799
1152	PTPRF	0.00353596	0.500069
1153	RPL35	0.00353629	0.506696
1154	TST	0.00356312	1.02008
1155	MECOM	0.00357761	1.207
1156	AL590867.2	0.00358462	0.534794
1157	VPS26A	0.00358664	0.537019
1160	KIAA1191	0.00362211	0.523222
1159	CD74	0.00362211	0.761752
1158	GCC1	0.00362211	0.68487
1161	TAF8	0.00362837	0.635816
1162	TUSC2	0.00363634	0.576475
1163	RRP1B	0.00363839	0.59079
1164	CSE1L	0.00366168	0.510198
1165	SNX10	0.00366887	0.619859
1166	BET1	0.00367644	0.590657
1167	EHD2	0.00367644	1.00653
1168	RMDN3	0.00367766	0.653613
1169	ASH2L	0.00368574	0.513488
1170	RPE	0.00368955	0.641945
1171	HTATIP2	0.00370626	0.543277
1172	GSTZ1	0.00371354	0.67139
1173	MPDU1	0.00372035	0.625836
1174	EIF6	0.00372035	0.496515
1175	ACOX1	0.00372334	0.554731
1176	HNRNPA1	0.0037428	0.464025
1177	HIVEP1	0.00374493	0.673005
1178	GATC	0.0037462	0.591288
1179	USP46	0.0037684	0.71825
1180	USP22	0.00377056	0.477236
1181	MRPS14	0.00378188	0.554788
1182	CAV2	0.00378188	0.879411
1183	SNX9	0.00379372	0.430797
1184	ENTPD7	0.00379765	0.674255
1185	YARS1	0.00380159	0.555249
1186	PRKAB1	0.00381172	0.811448
1187	CES2	0.00382276	0.696362
1188	CHMP2B	0.00382584	0.491332
1189	VPS36	0.00383113	0.518947
1190	UBE2G1	0.00383113	0.583877
1191	MYADM	0.00387124	0.510734
1192	ENO1	0.00387124	0.492093
1193	PMPCB	0.0038793	0.562375
1194	CIR1	0.0038793	0.534601
1195	ATG4A	0.00388963	0.712273
1196	RAP1GAP	0.0039036	0.642414
1197	ETHE1	0.00390495	0.706558
1198	HIBCH	0.00391943	0.505005
1199	RNLS	0.00391943	0.718377
1200	MAP3K20	0.0039208	0.940667
1201	BAZ1A	0.00392489	0.637235
1202	RNF14	0.00393352	0.517968
1203	CTNND2	0.00394491	0.618796
1205	PLOD1	0.00394859	0.590507
1204	TP53BP2	0.00394859	0.686788
1206	LTA4H	0.0039582	0.508827
1207	CRYZ	0.00395873	0.497719
1208	DDX52	0.00395873	0.527372
1209	PDCD10	0.00395873	0.518574
1210	RBM41	0.00395921	0.695886
1211	RNF115	0.00399366	0.480528
1212	MUC20	0.00399615	0.945031
1213	ADO	0.00399615	0.66377
1215	ANXA11	0.00399615	0.453182
1214	RBMX	0.00399615	0.484681
1216	COLCA1	0.00399615	1.28508
1217	NHSL2	0.00400546	0.758407
1218	LINC00963	0.00400546	0.630448
1219	DERL2	0.00401244	0.545067
1220	MTRES1	0.00408103	0.64227
1221	PSMB2	0.00408626	0.455665
1222	PGGT1B	0.00409431	0.569634
1223	MRPS36	0.00409955	0.510633
1224	ATRN	0.00411858	0.533313
1225	NDFIP2	0.00411858	0.521044
1228	KDF1	0.00413783	0.571754
1226	EIF2B2	0.00413783	0.71391
1229	TRIM24	0.00413783	0.691651
1227	S100A6	0.00413783	0.536937
1230	ANO6	0.00414409	0.796574
1231	ERCC3	0.00415036	0.566861
1233	ABHD5	0.00416006	0.556666
1232	LAMB2	0.00416006	1.00702
1235	FOXO3	0.00416404	0.505516
1234	STMP1	0.00416404	0.443251
1236	DPAGT1	0.00416747	0.590657
1238	BX890604.2	0.00417531	0.736095
1237	JADE2	0.00417531	0.591171
1239	PPA1	0.00418645	0.459037
1240	AC005332.6	0.00418894	0.645568
1242	AKAP7	0.00422002	0.948273
1241	ACSS2	0.00422002	0.682618
1243	SAMD12	0.00424684	0.566837
1244	CLDN23	0.0042484	1.06124
1245	SPTY2D1	0.00425152	0.587112
1246	GTPBP2	0.00425152	0.522843
1247	ADM	0.00425602	0.95454
1248	MTMR14	0.00425722	1.01392
1249	FARP2	0.00425722	0.543706
1250	NUB1	0.00429113	0.51358
1251	BAG6	0.00429765	0.492534
1252	DNMBP	0.00430713	0.901246
1253	OMA1	0.00436334	0.574246
1254	DUSP23	0.00436396	0.627218
1255	UFL1	0.00438861	0.455771
1256	PLAGL2	0.00439225	0.587021
1257	POLR2H	0.00440093	0.594221
1258	NDUFA8	0.00441392	0.551977
1259	CBLL1	0.00441392	0.54273
1260	VWA8	0.00441392	0.543798
1261	NDC1	0.00443138	0.755724
1262	SEPTIN11	0.00443138	0.494928
1263	BCR	0.00444383	0.704451
1264	DECR1	0.00444383	0.494852
1265	HSDL2	0.00444819	0.534687
1266	MANBA	0.00444819	0.533566
1267	WASF3	0.00446717	0.66713
1268	ATP5MD	0.00452015	0.464064
1269	TKFC	0.00452082	0.657562
1270	HECTD1	0.00452972	0.450738
1272	AAK1	0.00452972	0.478908
1273	NFE2L2	0.00452972	0.473402
1271	TOR1AIP2	0.00452972	0.4265
1274	TMEM33	0.00454902	0.442771
1275	PMEPA1	0.00454902	0.586195
1276	AC078820.2	0.00454902	0.831987
3280	GPX3	0.00454902	-0.91417
1277	BNIP2	0.00455698	0.597431
1278	BCKDK	0.00455975	0.633967
1279	EXOSC7	0.00457607	0.59802
1281	RAPGEF2	0.00461731	0.525047
1283	KRTCAP3	0.00461731	0.92268
1284	RPS27L	0.00461731	0.474614
1282	STAM	0.00461731	0.549268
1280	DENR	0.00461731	0.460336
1285	DRAM1	0.00462644	0.947994
1286	MGST3	0.00462822	0.413084
1288	GPN1	0.00464761	0.625647
1287	KANSL1	0.00464761	0.467327
1289	ANKIB1	0.00466105	0.49107
1291	KHNYN	0.00470084	0.6608
1290	DCAF11	0.00470084	0.486259
1292	LGALS8	0.00471014	0.523005
1294	DCBLD1	0.00471132	0.583643
1293	TBC1D25	0.00471132	0.702252
1295	RABIF	0.00471132	0.637925
1297	LGALS9	0.00476017	1.09387
1296	RPS10	0.00476017	0.505226
1299	SEPTIN8	0.00476494	0.556873
1298	DNAJC1	0.00476494	0.505419
1300	RIPK2	0.0047846	0.879688
1301	MRPL43	0.0047846	0.502294
1302	AL138799.2	0.0047846	1.05985
1303	CCDC25	0.00478755	0.516432
1304	IFITM3	0.00479129	0.839068
1305	UHRF2	0.00479129	0.596493
1306	PRELID3B	0.00480078	0.471084
1307	HSDL1	0.00480375	0.59902
1308	CALU	0.0048505	0.482111
1309	PTPRH	0.0048557	1.01738
1310	GYG1	0.00485981	0.500934
1311	TIMM17A	0.00487495	0.614652
1312	ENTPD3	0.00488129	0.763895
1313	AC005912.1	0.00491649	0.658667
1314	DCTPP1	0.00491842	0.623697
1315	SPOPL	0.00493039	0.50992
1316	NR2F6	0.00495022	0.577223
1317	RAB11FIP4	0.00495105	0.656598
1318	COA7	0.00495188	0.87668
1319	ANKRD52	0.00499433	0.551916
1320	CHMP2A	0.00499517	0.44102
1321	LAMB3	0.00500732	0.99986
1322	MICAL2	0.0050093	0.550294
1323	SLC30A1	0.00503967	0.638012
1324	C1D	0.00507937	0.529905
1325	TOR1AIP1	0.00508601	0.533765
1326	CDR2L	0.00508601	0.823744
1328	SMIM12	0.00508601	0.527096
1329	TPRG1L	0.00508601	0.501734
1327	CLNS1A	0.00508601	0.475539
1330	MOB1A	0.00508918	0.490058
1331	KREMEN1	0.00509006	0.860113
1332	LAMC2	0.00511051	0.796148
1333	CAMTA1	0.00511485	0.447928
1334	RAD23B	0.00512383	0.462972
1335	DENND1B	0.00514904	0.693396
1337	FAM177A1	0.0051613	0.48526
1336	ARHGEF12	0.0051613	0.473889
1338	GRB14	0.00516427	0.875716
1339	DNM2	0.00516427	0.514577
1340	SLC25A5	0.0052567	0.454536
1341	MED7	0.00529919	0.587555
1342	PAIP1	0.00531205	0.529537
1344	ZNF706	0.005317	0.463317
1345	ECE1	0.005317	0.474014
1346	NUP43	0.005317	0.612717
1343	NSA2	0.005317	0.484319
1347	RPS26	0.00532153	0.442261
1348	PSAT1	0.00534045	1.07677
1349	CADPS2	0.00534381	0.944426
1353	NLN	0.00538985	0.681688
1351	NLK	0.00538985	0.55582
1350	CLIC1	0.00538985	0.472194
1352	PPP1R10	0.00538985	0.504018
1354	SCO1	0.00541021	0.588843
1355	PNP	0.00543919	0.852429
1356	RFC1	0.0054475	0.464675
1357	AGPAT5	0.00546906	0.507912
1358	PPP1R13L	0.00546906	0.683358
3279	ENPP2	0.00547428	-0.755994
1361	RPLP0	0.00547428	0.426169
1359	CDR2	0.00547428	0.562813
1360	UBE2B	0.00547428	0.397039
1362	MCUR1	0.00547651	0.543917
1363	CCNH	0.00548612	0.53157
1364	UQCRFS1	0.00549082	0.515061
1365	SYTL2	0.00549901	1.23114
1366	CASP8	0.00549901	0.976699
1367	LSS	0.00550496	0.501812
1368	TBC1D1	0.00551216	0.632583
1369	NPM1	0.00556029	0.425592
1370	ENC1	0.0055688	1.0617
1371	WDFY2	0.00557857	0.573967
1372	CDC42EP4	0.00558336	0.485596
1373	USP3	0.00559296	0.566382
1374	ANKRD36B	0.00559296	0.751338
1375	RBP1	0.00562789	0.508699
1376	MYO5B	0.00563147	0.663116
1377	AHCTF1	0.00566769	0.490499
1378	PIK3CA	0.00566769	0.636081
1379	TOR3A	0.00568398	0.797067
1380	UGP2	0.00569014	0.46809
1381	ELAVL1	0.00569503	0.520899
1382	REL	0.00571523	0.539659
1383	LCOR	0.00571722	0.474376
1384	RCN2	0.00571722	0.543647
1385	COG5	0.00571722	0.582356
1386	TTC1	0.00573732	0.460298
1387	STK38L	0.00573732	0.697143
1388	USO1	0.00574483	0.469336
1390	NPC2	0.00574944	0.403219
1389	PPP1CB	0.00574944	0.453471
1391	SHARPIN	0.00574944	0.715048
1392	PIN4	0.00576854	0.490956
1393	ATE1	0.00577481	0.529483
3278	BEX3	0.00581194	-0.27196
1394	SELENOK	0.00581194	0.474253
1395	EPAS1	0.00581826	0.454191
1396	PIGA	0.00582199	0.841216
1397	TOMM70	0.0058674	0.502466
1398	MID1IP1	0.00588032	0.507747
1399	SH3BGRL2	0.00589852	0.495957
1400	CMC1	0.00591282	0.564889
1401	PSMG2	0.00596684	0.462803
1402	MDM2	0.00596934	0.543788
1403	MRPS18B	0.00597317	0.483576
1404	PEDS1	0.00601833	0.662305
1405	GPT2	0.00603291	0.81592
1406	HNMT	0.00604752	0.875156
3277	ITM2B	0.00606755	-0.0761559
1407	PARD3	0.00606875	0.522523
1408	SLC35A2	0.00613769	0.541845
1409	RAB35	0.00618674	0.784291
1410	TMEM163	0.00618797	0.633101
1411	EPB41L4A-AS1	0.00621394	0.500562
1412	C12orf45	0.00621765	0.585168
1413	BSPRY	0.00621765	0.677395
1414	WIPI2	0.00621765	0.508085
1415	METTL23	0.00623545	0.513702
1416	CTTN	0.00624336	0.473954
1417	ADGRG1	0.00624336	0.493172
1418	POLDIP2	0.00624336	0.533227
1419	CASP6	0.00629167	0.574512
1420	SBDS	0.00629167	0.467822
3276	NEUROD1	0.00629434	-0.709997
1421	ZNF397	0.00632773	0.51373
1424	MRPL18	0.00633018	0.489715
1423	SPR	0.00633018	0.628834
1422	POLI	0.00633018	0.571877
1425	DNAJB1	0.00634268	0.464999
1426	TP53RK	0.0063538	0.616582
1427	NUDT12	0.00639597	0.527101
1428	EIF2S2	0.00643697	0.458
1430	LARP7	0.00649815	0.493393
1429	SCN9A	0.00649815	0.867433
1431	GNPDA2	0.00651815	0.540708
1433	MED19	0.00653235	0.538593
1432	AHR	0.00653235	0.610643
3275	SLC29A4	0.0065756	-0.687056
1434	CCND2	0.00657686	0.664403
1435	CSRNP2	0.00657686	0.503643
1436	APC	0.00658112	0.496169
1437	UBE2A	0.00658683	0.452548
1438	GMFB	0.00659392	0.469497
1439	OTUD1	0.00659392	0.780619
1440	AL122020.1	0.00659529	0.501378
1441	EFNA1	0.00660393	0.726555
1442	B4GALT4	0.00662134	0.535689
1443	ARHGEF18	0.00663732	0.721275
1444	BZW1	0.00665041	0.476137
1445	SPRYD7	0.00665766	0.496686
1446	TMEM208	0.00666199	0.49574
1447	LTO1	0.00670303	0.678655
1448	LINC01578	0.00670303	0.465527
1449	LEPROT	0.00670887	0.446464
1450	AP5B1	0.00673246	0.815074
1451	ANKRD36C	0.00675294	0.6967
1452	ZNF146	0.00675294	0.489027
1453	CWC25	0.00675294	0.511576
1454	TPR	0.00675294	0.467893
1455	ABCC1	0.00675294	0.718503
1456	ZDHHC20	0.00676032	0.549097
1457	SUMO2	0.00676622	0.424631
1458	SPCS2	0.00678102	0.543168
1459	ARL6IP5	0.00678102	0.425778
1460	RBCK1	0.00683031	0.474041
1461	MTHFD2	0.00684675	0.821728
1462	POLR2B	0.00684675	0.494131
1463	RAP2A	0.00688738	0.542504
1464	PRR15	0.00688738	1.33807
1466	HDAC3	0.00688883	0.550333
1465	PEA15	0.00688883	0.442379
1467	NPEPPS	0.00690696	0.452496
1468	TMEM256	0.006913	0.468028
1469	MFSD14B	0.00692512	0.528214
1470	SEC61A1	0.00693574	0.457123
1471	RPL13AP25	0.00694029	0.706441
1472	PRKCSH	0.00696771	0.497594
1473	RBAK	0.00696921	0.594329
1474	COMMD5	0.00696921	0.579291
1475	COA4	0.00696921	0.517404
1476	SMPD4	0.00696921	0.489981
1477	TEX264	0.00696921	0.919595
1478	MRPL33	0.00700134	0.430207
1479	COX7A2L	0.00701209	0.423627
1480	NTAQ1	0.00702439	0.665264
1481	MKNK2	0.00703055	0.463885
1482	HECA	0.00704443	0.600811
1483	XPOT	0.0070568	0.581461
1484	CDK8	0.0070568	0.628303
1485	CCT4	0.00707692	0.487019
3274	PEG10	0.00708468	-0.596321
1487	SMAD2	0.00709875	0.428704
1488	NR0B2	0.00709875	1.38215
1489	MSRA	0.00709875	0.884748
1486	CARS1	0.00709875	0.587416
1490	ARPC5	0.00709882	0.425628
1491	UBE2H	0.00709882	0.459869
1492	RARS1	0.00711439	0.476595
1495	ORMDL1	0.007188	0.460926
1493	STN1	0.007188	0.918586
1494	NOA1	0.007188	0.623156
3273	PTPRN2	0.007188	-0.546573
1496	CAPNS1	0.00719747	0.452848
1497	TGDS	0.00720224	0.743166
1498	PDXK	0.00720859	0.492349
1499	GMNN	0.00724188	0.714475
1500	RHOD	0.00724188	1.15237
1501	PSMD7	0.00724188	0.491246
1502	COQ8A	0.00724353	0.723399
1503	QKI	0.00726733	0.480251
1504	GTF2H1	0.00727057	0.493808
1506	MANSC1	0.0072708	0.630162
1507	OS9	0.0072708	0.532212
1505	PPP1R11	0.0072708	0.483659
1509	NPAS2	0.00730592	0.619942
1508	TCAIM	0.00730592	0.55462
3272	CRYBA2	0.00731414	-1.11203
1511	SEC24B	0.00731414	0.523978
1510	CDH1	0.00731414	0.448826
1512	PLLP	0.00731583	0.903877
1513	NUDT9	0.00734807	0.485627
1514	RPA1	0.00734807	0.624038
1515	RNASET2	0.00734807	0.473413
1516	SAR1B	0.00736098	0.457238
1517	FAM160A1	0.00736911	1.032
1523	EMC2	0.00737473	0.459758
1518	ATP11A	0.00737473	0.556569
1519	OSBPL8	0.00737473	0.511742
1520	ARL8B	0.00737473	0.461645
1521	GMPR2	0.00737473	0.493847
1522	IER3	0.00737473	0.872903
1524	FASTKD5	0.00737473	0.653075
1525	NSFL1C	0.00737485	0.450495
1526	TMEM167A	0.00737659	0.454975
1529	TCAF1	0.00739306	0.542465
1528	ATP5MC1	0.00739306	0.473674
1527	AL450998.1	0.00739306	1.11669
1530	GOLGA1	0.0073932	0.543323
1531	ZNRF2	0.00743527	0.509092
1532	EPB41L2	0.00745808	0.593098
1534	UBALD2	0.00746193	0.540328
1533	PARG	0.00746193	0.629849
1536	AVL9	0.00746193	0.475916
1535	PPFIBP2	0.00746193	1.04466
1537	PPIA	0.00746208	0.400386
1538	APLP2	0.00747848	0.432463
1539	CDC37L1	0.0075161	0.494077
1540	MRPS34	0.00754243	0.537687
1541	MKRN1	0.00754587	0.461911
1542	CEBPG	0.00756244	0.504036
1543	PPP1R14B	0.00761201	0.758833
1544	BLOC1S6	0.00762558	0.463182
1545	PSMD14	0.00762558	0.490587
1546	OSBPL2	0.00769237	0.506683
1547	INPP1	0.00769237	0.498477
1548	RPS7P1	0.00772764	0.446982
1549	CHPT1	0.00774291	0.671744
1550	UNC5CL	0.0077582	0.641777
1551	ATP5F1C	0.00776343	0.430213
1552	PPP4C	0.00778214	0.558954
1553	DHX32	0.00779582	0.643325
1554	CCDC91	0.00781122	0.460292
1555	TMEM267	0.00782326	0.698937
1556	GRHPR	0.00786249	0.527905
1557	CDK14	0.00788654	0.576022
1558	SYNGR2	0.00791921	0.500683
1559	RBM28	0.00793656	0.523983
1560	BCL10	0.00795394	0.539366
1561	NDUFB9	0.00795587	0.445209
1562	ATP2C1	0.0079578	0.488041
1563	STRBP	0.00797868	0.527995
1565	RNF19A	0.00800051	0.494329
1564	KIAA1841	0.00800051	0.635465
1566	ZFP36L2	0.00800051	0.654235
1567	NEU1	0.00800051	0.478627
1568	SIRT7	0.00800051	0.644058
1569	ZNF436	0.00804404	0.802161
1570	AKR7A3	0.00804774	1.49569
1571	C16orf87	0.00809151	0.739563
1574	NCAPD2	0.00809748	0.743252
1572	CALCOCO1	0.00809748	0.569321
1573	SDCBP	0.00809748	0.436045
1575	IFRD1	0.00810821	0.542904
1576	GTPBP1	0.00811896	0.555923
1577	MYO6	0.00812271	0.438255
1578	TRIM11	0.00812323	0.717732
1579	CLUH	0.00812323	0.874567
1580	ARFGEF2	0.00813427	0.451923
1581	NUP107	0.00813427	0.794283
1582	HNRNPH2	0.00813629	0.471589
1584	MCU	0.00815143	0.584583
1583	ACP6	0.00815143	0.534718
1586	CCT5	0.00815143	0.664634
1585	MAP3K21	0.00815143	0.534798
1587	EHBP1	0.00815931	0.435887
3271	PTPRN	0.00815931	-0.635339
1588	DPY19L1	0.00815931	0.573473
1589	RAB32	0.00816136	0.624106
1590	TMEM183A	0.00819158	0.632252
1591	NQO2	0.00820777	0.561823
1592	ITSN2	0.00822221	0.493347
3270	RGS4	0.00822959	-0.987152
1593	PLEKHM2	0.00823197	0.53244
1594	NT5DC1	0.00823197	0.451803
1595	UBXN2A	0.00825002	0.544638
1596	UBE2R2	0.0082521	0.436673
1597	TMEM64	0.0082613	0.551226
1598	FRAT2	0.00829576	0.836263
1599	MICU1	0.00829576	0.455258
1600	MMP24OS	0.00831394	0.479181
1601	AP3S1	0.00833036	0.505158
1602	CCT8	0.00834144	0.460044
1603	RAB6A	0.00841195	0.448545
1604	DHX40	0.00843218	0.471819
1605	EFCAB14	0.00843795	0.455856
1606	GOT2	0.00843828	0.492807
1607	GGH	0.00844294	0.829271
1608	CITED4	0.00844294	0.748397
1609	BRD4	0.00844294	0.441258
1610	ANKMY2	0.00845416	0.52977
1611	CLN8	0.00847121	0.470571
1612	MT1F	0.00847121	0.577301
1613	DHX16	0.00848612	0.7127
1614	OBI1	0.00851967	0.712291
1615	ZBED3	0.00851967	0.543322
1616	RPL10P6	0.00855959	0.707526
1617	PELI1	0.00855959	0.640374
1618	SNHG1	0.00855959	0.516472
1619	C6orf89	0.00855959	0.439861
1620	BTF3L4	0.00856218	0.447259
1621	PEX11A	0.00856218	0.893108
1622	FTH1P10	0.00856991	0.780143
1624	CLPX	0.00863148	0.525376
1623	LZTR1	0.00863148	0.588143
1625	TMED9	0.00865037	0.434569
1626	TP53I11	0.00867673	0.820163
1627	ELP5	0.00867898	0.58751
1628	CCNYL1	0.00869053	0.625814
1629	PARN	0.00871327	0.503247
1630	LGALS4	0.00873047	1.02045
1631	TRIB1	0.00874396	0.541416
1632	DTNA	0.00874437	0.524668
1633	PIGL	0.00875601	0.78806
1634	IRF2	0.00876579	0.534717
1635	CNOT11	0.00883958	0.540018
1636	STT3B	0.0088589	0.438735
1637	STARD7	0.00887069	0.425212
1638	WSB2	0.00887869	0.490675
1639	MON2	0.0088962	0.473684
1640	ECH1	0.00893089	0.471533
1641	TMX1	0.00894276	0.456179
1642	DCAF5	0.00894893	0.437701
1644	WASHC2A	0.00902457	0.632428
1643	CKS1B	0.00902457	0.639069
1646	CHML	0.0090428	0.917066
1645	KCNK6	0.0090428	0.979352
1647	TMEM170A	0.00904711	0.530331
1648	VPS13D	0.00905722	0.447474
1649	RNF5	0.0090596	0.459723
1650	PIK3AP1	0.00906972	0.926284
1651	MZT2B	0.00908179	0.551773
1652	KLF3	0.00909775	0.490278
3269	ARX	0.00910016	-1.10135
1653	FUT4	0.00913364	0.894786
1654	CCDC34	0.0091419	0.982984
1655	STK25	0.00914432	0.484932
1656	PYCR2	0.00915649	0.480148
1657	FAUP1	0.00920582	0.739136
1658	PTER	0.00920631	0.614166
1659	FAM160A2	0.00921072	0.640431
1660	PKN2	0.00923083	0.511035
1661	MBTD1	0.00923133	0.61335
1662	UBR7	0.00926723	0.623715
1663	EDC3	0.009329	0.726259
1664	NIT2	0.00934339	0.492108
1665	PPM1H	0.00936082	0.645798
1666	ARHGAP12	0.00936082	0.464714
1667	PRR13	0.00936082	0.454941
1670	SPG21	0.00937883	0.433399
1671	WWP1	0.00937883	0.505328
1668	CIAO2A	0.00937883	0.480101
1669	UBR1	0.00937883	0.477329
1672	ESCO1	0.00938932	0.511678
1673	CHRM3	0.00945545	0.590165
1674	RAP1GDS1	0.00945545	0.512538
1675	ANKRD49	0.00945545	0.506304
1676	RTCA	0.00945545	0.489054
1677	RSAD1	0.00948211	0.623349
1678	MCM9	0.00948924	0.989141
1679	WBP1L	0.00948924	0.584942
1682	PPDPF	0.00952114	0.447138
1680	NBR1	0.00952114	0.437207
1681	VPS35	0.00952114	0.444432
1683	USP38	0.00961497	0.452164
1684	NSMCE2	0.00966453	0.64462
1685	TRIM38	0.0096651	0.591229
1686	CHMP4B	0.0096882	0.436608
1687	CDK6	0.0097052	0.488481
1688	MRPL51	0.00974075	0.476729
1689	RBMXL1	0.00978321	0.559326
1690	FBXW2	0.00978321	0.493369
1691	ELOA	0.00982081	0.46645
1692	PSMC6	0.00982081	0.423918
1693	FAHD1	0.00982081	0.516386
1694	SDAD1	0.00982081	0.478868
1695	PRR15L	0.00982972	1.13342
1696	MRPL21	0.00983033	0.493528
1697	TRAK2	0.00988091	0.495153
1698	NOP16	0.00988987	0.631217
1699	STRADB	0.00991349	0.816434
1700	SLC35F5	0.00993568	0.417011
1701	ATG13	0.00993568	0.487624
1702	ILF2	0.00997202	0.440953
1703	SMAD4	0.010019	0.448991
1704	SLC30A6	0.0100218	0.718602
1705	COMMD2	0.0100393	0.465223
1706	APOL6	0.0100612	0.473894
1707	PSMA1	0.0100661	0.463114
1708	FAM168A	0.0100901	0.555097
1709	PDCD11	0.0101161	0.624492
1710	ITSN1	0.0101161	0.505902
1711	LACC1	0.0101161	0.648539
1712	NUDT21	0.0101161	0.435159
1713	RPL23P8	0.0101253	0.749019
1714	RPS19	0.0101259	0.414761
1715	PSMD4	0.0101458	0.44566
1716	NF2	0.0101621	0.585238
1717	EXOSC9	0.0101621	0.693589
1718	TTC14	0.010165	0.423133
1719	ESRP1	0.0102135	0.53135
1720	THAP12	0.0102135	0.560307
1721	SAMD4A	0.0102486	0.685005
1722	WDR43	0.0102651	0.477731
1723	NOMO1	0.0102651	0.468409
1724	RANBP9	0.0103047	0.568751
1725	OLA1	0.0103076	0.409105
1726	RCBTB1	0.0103105	0.494789
1727	CYP4V2	0.0103134	0.461484
1728	PBRM1	0.0103162	0.448854
1729	MTMR4	0.0103394	0.519093
1730	ANXA2	0.0103394	0.528311
1731	CHMP4C	0.0103662	0.635478
3267	GC	0.0103938	-0.98093
3268	SLC22A17	0.0103938	-0.559854
1732	HCP5	0.0103989	0.951712
1733	RPL24	0.0103989	0.437477
1734	GTF2A1	0.0103989	0.445528
1735	GRPEL1	0.0103989	0.458398
3266	ATP6AP2	0.0104281	-0.181884
1736	WDR61	0.0104288	0.465935
1737	USP40	0.0105182	0.453971
1738	DLAT	0.0105182	0.511279
1739	ATP6V0E1	0.0106343	0.423756
1740	PPIAP22	0.0106686	0.970513
1741	ACAA2	0.0106768	0.454257
1742	ATP13A2	0.0106768	0.582778
1743	RNF185	0.0106798	0.48135
1744	BTBD1	0.0106978	0.471223
1745	VTI1B	0.0106978	0.647564
1746	TNIP1	0.0106978	0.774973
1747	LMO4	0.0107024	0.66354
1748	ARNT	0.0107024	0.547712
1749	KAT2B	0.0107024	0.489702
1754	RNF6	0.0107064	0.514241
1751	DHX15	0.0107064	0.42508
1752	PCYT1A	0.0107064	0.471845
1750	ATP6V1H	0.0107064	0.433135
1753	DROSHA	0.0107064	0.485656
1755	TMCO4	0.0107184	0.743153
1756	MRPL30	0.0107596	0.510525
1757	TOMM7	0.0107695	0.416507
1758	BMPR2	0.0107877	0.42764
1760	SNRPD1	0.0107877	0.417786
1759	PSMC3	0.0107877	0.497266
3265	ISL1	0.0108043	-0.701785
1761	TRIM32	0.010812	1.01477
3264	SLC30A8	0.0108128	-0.743795
1762	STK38	0.0108136	0.515628
1763	LRRC58	0.010819	0.470282
1764	DHDDS	0.0108583	0.600731
1765	AFAP1	0.010866	0.608133
1766	TIMM10	0.0108805	0.55149
1767	EPB41L1	0.011007	0.531627
1768	NUBPL	0.0110079	0.68963
1769	MGME1	0.011041	1.01227
1770	ANKRD27	0.0110488	0.53694
1771	PIK3CB	0.0110635	0.548686
1772	MRPL39	0.0111036	0.548531
1773	BLMH	0.0111068	0.515247
1774	USF2	0.0111077	0.45274
1775	TAF1D	0.0111271	0.455158
1777	MAK16	0.0111545	0.560748
1776	RBBP7	0.0111545	0.507266
1778	MRPL49	0.0111577	0.436066
1779	RPS3A	0.0111609	0.432256
1780	WDR11	0.0112412	0.454548
1781	ACSS1	0.0112439	1.02126
1782	PDE6D	0.0112439	0.43615
1783	RNMT	0.0112439	0.494746
1784	TMA16	0.0112753	0.562971
1785	NUP214	0.0112856	0.497098
1790	RAN	0.0112902	0.368813
1789	JAK1	0.0112902	0.450034
1788	LURAP1L	0.0112902	0.692102
1787	MFSD10	0.0112902	0.492803
1786	ZDHHC5	0.0112902	0.483265
1791	MRPS21	0.0113241	0.438723
1792	WASL	0.0113865	0.445322
1793	ING1	0.0114201	0.763146
1794	GLE1	0.0114201	0.505319
1795	MIDN	0.0114201	0.5003
1796	MTX2	0.0114387	0.48748
1797	FNDC3B	0.0114387	0.45462
1798	ANAPC16	0.0114587	0.426415
1799	CASK	0.0114783	0.504427
1800	TRA2A	0.0114783	0.44953
1801	ZYG11B	0.0114783	0.442829
1804	RRAGA	0.0114907	0.430944
1802	PHKB	0.0114907	0.479567
1803	DPP3	0.0114907	0.524362
1805	TBC1D5	0.0115659	0.47237
1806	POLE3	0.0116343	0.547536
1807	ASF1A	0.0116523	0.531145
1808	ZCCHC17	0.0116581	0.593038
1809	KANSL1L	0.0117124	0.598485
1810	PTTG1IP	0.0117329	0.445189
1811	RGS3	0.0117349	0.883922
1812	NAA35	0.0117349	0.476149
1813	PPP4R2	0.0117773	0.425243
1814	TRAF5	0.011793	1.00398
1815	CAPRIN2	0.0118087	0.477686
1816	LONP2	0.0118686	0.461862
1817	ZNF197	0.0118727	0.511315
1819	UGCG	0.0118727	0.519761
1820	UBE2J1	0.0118727	0.429218
1818	GBF1	0.0118727	0.478946
3263	HLA-A	0.0119083	-0.0915464
1821	NUP98	0.0119266	0.445755
1822	PCK2	0.0119548	0.592056
1823	COX7A2P2	0.0119552	0.558216
1824	ME1	0.0119552	0.69125
1825	RMND5A	0.0119552	0.44928
1826	MAPK13	0.0119552	0.441843
1827	ENSA	0.0119552	0.409577
1828	MACC1	0.0120008	0.749192
1829	FTSJ1	0.0120243	0.486096
1830	HM13	0.0120279	0.421755
1831	ACER3	0.0120339	0.644077
1832	GTF2B	0.012045	0.467798
1833	CDK17	0.012092	0.568343
1834	TMEM167B	0.012092	0.454303
1835	RPL4	0.0121131	0.347739
1836	SLC39A8	0.0121694	0.792922
1838	HECTD3	0.0121792	0.433661
1837	ARRDC3	0.0121792	0.472265
1839	RBMS1	0.0122256	0.712811
1840	ETV3	0.0122394	0.574216
1841	LEMD3	0.0122948	0.488302
1842	RHBDF1	0.0122948	0.79244
1843	RAF1	0.0122957	0.457537
1844	NFATC2IP	0.0122957	0.437633
1845	SP110	0.0122957	0.997826
1846	RSRC1	0.0123104	0.507286
1847	ATL3	0.0123104	0.438613
1849	C2orf49	0.0123104	0.525432
1848	NECAP2	0.0123104	0.479787
1850	NECTIN2	0.0123116	0.544446
3262	MAFB	0.0123432	-0.612573
1851	SYNJ2BP	0.0123596	0.4309
1852	ABCF2	0.0123912	0.501053
1853	TRUB2	0.0123912	0.589809
1854	CDC42BPB	0.0123912	0.435663
1855	PDHA1	0.0123924	0.457004
1856	PI4K2A	0.0123961	0.600215
1857	SPINK1	0.0123973	0.68076
1858	KPNA2	0.0124138	0.684027
1860	PDLIM3	0.0124546	0.972127
1859	AP1AR	0.0124546	0.501102
1861	SERINC5	0.0124955	0.519332
1862	LBR	0.0124955	0.507183
1863	DNAAF2	0.0125276	0.674522
1864	ZCRB1	0.0125469	0.411745
1865	SAYSD1	0.0125636	0.488972
1866	ERLIN2	0.0125648	0.459047
1867	SZT2	0.0125842	0.543734
1868	AC010359.3	0.012597	0.626147
1869	ANKRD10	0.012597	0.448112
1870	SF3A1	0.012606	0.459835
1871	ABT1	0.0126358	0.590454
1872	CUEDC2	0.0126435	0.462271
1873	ZC3H4	0.0126435	0.456285
1874	MDH2	0.0126629	0.441863
1877	IFFO2	0.0126745	0.947433
1876	SNRPB2	0.0126745	0.43792
1875	AL358472.1	0.0126745	0.850894
1878	B4GALT5	0.012707	0.455814
1879	AMMECR1L	0.0127187	0.551933
1880	PRKCI	0.01272	0.457817
1881	ELMO2	0.0127343	0.506861
1882	SNAP23	0.0127749	0.701807
1884	EIF2B4	0.0128471	0.496766
3261	PRKAR1A	0.0128471	0.0269207
1883	TPRA1	0.0128471	0.672446
1885	SLC35F6	0.0128748	0.499006
1886	CYB5B	0.0129078	0.433406
1887	COA3	0.0129489	0.43532
1889	KLHL36	0.0129515	0.417871
1888	METTL22	0.0129515	1.14132
1890	ISCA2	0.0129807	0.411397
1891	CMTR2	0.0129807	0.454896
1892	CTNNBIP1	0.012998	0.655238
1894	INTS4	0.0130407	0.663949
1893	ANKFY1	0.0130407	0.505956
1895	RELB	0.0130701	1.17713
1896	CARHSP1	0.0130701	0.539242
1897	NACC2	0.0130942	0.753478
1899	MAP2K4	0.0130942	0.433212
1900	RLIM	0.0130942	0.45646
1901	SLC37A3	0.0130942	0.503745
1902	IL1R1	0.0130942	0.617054
1898	FUCA2	0.0130942	0.428418
1903	ZMYM1	0.0130956	0.604324
1904	EXOC6B	0.0131238	0.574222
1905	TUBB	0.0131305	0.392195
1906	H6PD	0.0131373	0.54309
1907	ZNF131	0.0131817	0.463783
1908	SPAG1	0.0132236	0.640522
1909	TMEM50B	0.013225	0.442392
1910	MTCO1P12	0.0132535	0.417327
1912	ABCE1	0.0133078	0.451829
1911	NAGK	0.0133078	0.406622
1913	ZDHHC3	0.0133501	0.496116
1914	TM7SF2	0.013387	0.753605
1915	MFSD5	0.0133884	0.490343
1916	CEP192	0.013398	0.773192
1917	DYNLT1	0.013468	0.37728
1918	PRELID2	0.013519	1.2405
1919	EMG1	0.0135232	0.521725
1920	TMOD3	0.0135412	0.444238
1921	GATAD2A	0.0136841	0.545583
1922	CREB5	0.0137023	0.819148
1924	ISOC1	0.0137108	0.569629
1923	SEC11A	0.0137108	0.427716
1925	ACTN4	0.0137123	0.405793
1926	GSR	0.0137417	0.433571
1927	REG3A	0.0137544	0.521717
1928	PLD1	0.0137699	0.810566
1929	EMC7	0.0137882	0.470028
1930	TMEM135	0.0138572	0.50021
1931	ARHGEF5	0.0138897	0.662129
1932	GALNT11	0.0139252	0.458491
1933	FAM136A	0.0139295	0.485962
1934	SLC35E1	0.013931	0.452024
1935	RTRAF	0.013958	0.437949
1936	CPD	0.0140022	0.466471
1937	GNL3L	0.0140722	0.492412
1938	HMG20B	0.0141138	0.557512
1939	SRFBP1	0.0141296	0.579137
1940	ZC3H13	0.014134	0.396342
[truncated: 1,320 more rows]

## Sheet: deg_voigt
	names	pvals_adj	logfoldchanges
0	MT-RNR1	1.33435e-20	0.569216
1	MT-ND4	9.4558e-16	0.410516
2	MT-RNR2	1.15456e-15	0.631367
3	MT-ATP6	5.92442e-15	0.394974
4	MT-CYB	7.3832e-14	0.411985
5	MT-ND3	1.33968e-11	0.401924
6	MT-ND1	9.62608e-10	0.372671
7	MT-CO3	7.07995e-09	0.401486
8	GSN	1.70184e-08	0.876701
9	MT-CO2	5.07812e-08	0.342431
188	BTG1	5.52604e-08	-0.467455
10	SERPING1	6.26428e-08	1.06051
11	MT-ND4L	8.30305e-08	0.405518
12	MTND1P23	1.30534e-07	0.667057
13	MT-ND2	2.7954e-07	0.322023
14	SERPINF1	4.43569e-07	1.13067
15	FBLN1	1.8698e-06	1.55737
16	C1S	2.76741e-06	1.0868
17	MT-ND5	2.80332e-06	0.314099
187	B2M	4.32353e-06	-0.357532
186	CDC42	4.38514e-06	-0.415496
18	IGFBP7	7.13183e-06	0.717784
185	HLA-A	7.13183e-06	-0.354184
184	KMT2E	8.07497e-06	-0.582546
19	MT-CO1	8.07497e-06	0.401844
20	FHL2	8.5813e-06	1.17814
183	HLA-B	1.42869e-05	-0.47205
182	TPM3	1.70068e-05	-0.52707
181	RPS26	1.73735e-05	-0.382092
21	IGFBP5	1.73735e-05	1.28113
22	APOD	1.87924e-05	1.21207
23	OLFML3	2.7354e-05	1.34448
24	MMP2	3.50581e-05	1.21922
178	ARHGDIB	3.50581e-05	-0.6798
179	SRGN	3.50581e-05	-0.701367
180	HLA-C	3.50581e-05	-0.483175
25	SNHG32	3.50581e-05	0.733037
26	C1R	4.25947e-05	0.879917
27	MFAP4	5.38865e-05	1.35615
28	MGP	6.44846e-05	0.942972
29	PRELP	6.44846e-05	1.03887
30	COL1A2	7.29414e-05	1.07508
31	PCOLCE	7.42766e-05	1.10707
32	COL1A1	7.84188e-05	1.17791
34	COL6A2	8.41245e-05	0.947704
33	PLPP3	8.41245e-05	0.803186
35	IGFBP6	8.94319e-05	0.903714
36	IRS2	9.90695e-05	0.589725
177	RPS7	0.000106531	-0.278549
176	CD55	0.000115152	-0.636047
37	LGALS3BP	0.000129331	0.940801
38	CRYAB	0.000137252	0.935869
39	AEBP1	0.000155721	0.805016
40	EFEMP1	0.000170357	0.957675
41	MT-ATP8	0.000175816	0.470255
44	ID3	0.000184047	0.613476
43	LRP1	0.000184047	0.980901
42	CDH11	0.000184047	0.992813
45	NUPR1	0.000213976	0.629633
46	MEG3	0.000220333	1.37547
175	TNFAIP3	0.000230591	-0.897135
47	RPLP0P2	0.000236915	0.772007
48	LTBP2	0.000280528	1.50785
49	PRRX1	0.000280545	1.15264
174	JMJD1C	0.000342998	-0.503805
50	RDH10	0.000443265	0.769531
173	EIF1	0.0005213	-0.213964
172	KLF6	0.000608582	-0.528166
51	CYP1B1	0.000614162	0.693352
52	PDGFRA	0.000632685	1.39672
53	C3	0.000644997	1.59816
54	SOX4	0.000870091	0.56896
55	TIMP2	0.000895477	0.478627
56	SLC39A14	0.00101664	1.00602
57	RARRES2	0.00113224	0.78988
58	GMDS	0.00113224	0.80705
59	SOD3	0.00113224	0.971776
60	MXRA8	0.00116723	1.06277
61	RBP4	0.00153651	1.46872
62	FHL1	0.00154565	0.750737
171	BIRC3	0.00157405	-1.02477
63	PLAC9	0.00157405	0.611944
64	MGST1	0.00193588	1.38656
65	RND3	0.00194832	0.667867
66	RARRES1	0.00194832	1.57833
68	FTH1P10	0.00200929	0.618649
67	SULF1	0.00200929	0.923644
70	FTL	0.00204206	0.37356
169	SH3BGRL3	0.00204206	-0.485111
170	FXYD5	0.00204206	-0.566664
69	CHI3L2	0.00204206	1.66364
71	PLAGL1	0.0020489	0.941792
72	GEM	0.00210208	0.862994
167	SERF2	0.002179	-0.232501
168	NFKBIA	0.002179	-0.545429
166	ARPC2	0.00222324	-0.371281
73	GPX3	0.00229431	0.705304
74	BDH2	0.00249893	0.584151
75	CTSL	0.00268644	0.441646
76	TPM2	0.00276447	0.492112
77	ADH1B	0.00276447	1.4594
78	VASN	0.00302773	0.762374
79	RASD1	0.0030333	0.728168
80	MTRNR2L8	0.00322423	0.848181
81	FSTL1	0.00334778	0.665715
82	ATP1B1	0.00369235	0.754153
165	RBM39	0.00371636	-0.27151
83	CCDC80	0.00380659	0.941004
84	FMOD	0.00380659	1.09867
164	CALM1	0.00392136	-0.264164
163	CFL1	0.00402283	-0.235521
85	SLC19A2	0.00411765	1.02264
86	MIR100HG	0.00438472	0.788274
87	MEG8	0.00458157	1.32406
88	SDC2	0.0045834	0.68935
89	ALKAL2	0.00470759	1.21111
90	NFIX	0.00486936	0.683083
91	COL6A1	0.00534956	0.61525
92	DCN	0.00550402	1.21195
94	EMILIN1	0.00653006	1.09338
93	LAPTM4A	0.00653006	0.302272
95	MDK	0.00686178	0.535615
96	CYBRD1	0.00738361	0.5678
97	SCARA5	0.00754463	1.19121
162	BACH1	0.0084727	-0.671071
98	NRP2	0.00911012	0.534449
161	CD74	0.00935646	-0.584023
99	MYL9	0.00966111	0.450267
160	REL	0.0102264	-0.585335
100	EDN3	0.0110424	1.32625
101	PLA2G2A	0.0111157	1.36684
159	PIM3	0.011461	-0.58203
158	HLA-DPA1	0.012112	-0.545017
102	PEBP1	0.0123533	0.384566
156	HLA-E	0.012956	-0.34899
157	HLA-DRB1	0.012956	-0.610269
155	RPS19	0.0138794	-0.253803
103	H2AFJ	0.0141834	0.445599
104	SH3PXD2A	0.014233	0.90147
154	ANKRD12	0.014409	-0.355784
105	AC099560.2	0.0146134	0.573906
106	ERRFI1	0.0148178	0.652609
153	MYH9	0.0148178	-0.406881
152	PDE4B	0.0148178	-0.812281
107	PITX2	0.015263	1.04117
108	KCNQ1OT1	0.0155014	0.502939
109	HIGD1A	0.0163634	0.569633
111	ARL4D	0.0167607	0.734951
110	MIR99AHG	0.0167607	0.546183
112	CLMP	0.0176178	1.18476
151	PABPC1	0.0179968	-0.216409
113	CDKN1C	0.0179968	0.494043
150	CLEC2B	0.0179968	-0.604128
114	S100A13	0.0180519	0.41048
149	STX11	0.0185247	-0.870619
148	MBNL1	0.0191427	-0.370296
147	HLA-DRA	0.0195326	-0.583254
146	SERPINB1	0.0198962	-0.493577
115	ADD3	0.0199256	0.624404
116	SLC7A8	0.0200733	1.12656
117	DDR2	0.0207387	0.603024
145	AC113398.1	0.0212397	-0.487646
118	TAGLN	0.0212397	0.527896
119	BEX3	0.0214282	0.394967
120	BMP5	0.0223791	1.06065
144	SYNE2	0.0223875	-0.553287
121	CIRBP	0.0224311	0.275676
122	GGT5	0.0238021	0.602634
123	SELENOP	0.0259308	0.426867
124	TCEAL9	0.0271859	0.389927
143	SDCBP	0.0287342	-0.267048
142	RAP1B	0.0287516	-0.286443
141	S100A10	0.0298675	-0.407491
125	GPRC5A	0.0298675	0.776971
139	IQGAP1	0.0339091	-0.354334
140	SARAF	0.0339091	-0.339499
126	CYB5A	0.0345654	0.457418
127	LAMA4	0.0346342	0.540203
128	ASPH	0.0353881	0.431369
129	S1PR3	0.0357677	0.775077
138	GNB1	0.036976	-0.366929
130	APOE	0.0385353	0.903396
131	BASP1	0.0396584	0.645605
132	HNRNPA1P48	0.040186	0.481031
133	MRPL20	0.0416583	0.394626
137	OAZ1	0.0421218	-0.217519
134	MFGE8	0.0433158	0.436098
135	FGFR1	0.0484217	0.445361
136	HERPUD1	0.0493889	-0.275332

## Sheet: deg_tabulaPancreas
	names	pvals_adj	logfoldchanges
5429	Maob	2.08525e-18	-1.95921
5428	Prune2	2.08525e-18	-1.97254
5427	Emb	6.73519e-18	-1.85088
5426	Slc30a8	5.67843e-17	-2.15172
5425	Efcab1	1.22698e-16	-1.8301
5424	Scg3	4.05805e-15	-1.95898
5423	Tmod2	4.05805e-15	-1.67798
5422	Rundc3a	1.13856e-14	-1.35507
5421	Hepacam2	1.8488e-14	-1.68554
5420	Twsg1	3.39591e-14	-1.40411
5419	Sphkap	3.39591e-14	-1.60988
5418	Tram1	3.78229e-14	-1.12222
5417	Syp	4.33165e-14	-1.39884
5416	Ang	6.61453e-14	-1.56584
5415	Iapp	8.56833e-14	-2.46918
5414	Skap1	1.7445e-13	-1.67905
5413	Mrln	2.08751e-13	-1.0912
5412	Ociad2	2.19335e-13	-1.59199
5411	Nipal1	2.24528e-13	-1.68309
5410	Golt1b	2.48731e-13	-1.49369
5409	Spc25	3.76512e-13	-1.78919
5408	Robo2	4.03822e-13	-1.47328
5407	Rab27a	5.10486e-13	-1.44068
5406	Chga	5.10486e-13	-2.54412
5405	Lrp11	5.10486e-13	-1.51882
5404	Vdr	7.09674e-13	-1.55851
5403	Tpd52	9.42513e-13	-1.38035
5402	Hyou1	1.15789e-12	-1.43902
5401	Kdelr2	1.34629e-12	-1.08404
5400	Cry2	1.42082e-12	-1.39132
5399	Atp2a3	1.42295e-12	-1.55689
5397	Slc2a5	1.50298e-12	-1.6915
5398	Tmem263	1.50298e-12	-1.44711
5396	Rnase4	1.52351e-12	-1.77415
5395	Acbd3	1.71071e-12	-1.26213
5394	Pla2g2f	1.71071e-12	-1.5801
5393	Rcan3	2.25496e-12	-1.38741
5392	Ins1	2.83182e-12	-2.50634
5391	Gm43126	2.83182e-12	-1.02124
5389	Plpbp	2.94629e-12	-1.34764
5390	Oxct1	2.94629e-12	-1.50943
5388	Nell1	3.76557e-12	-1.54991
5387	Pnmal1	4.06131e-12	-1.48539
5386	Gdap1	4.09517e-12	-1.50657
5385	Bpnt1	4.12606e-12	-1.42775
5384	Hspa13	4.27325e-12	-1.44973
5383	Serp1	4.31085e-12	-1.41851
5382	Osbpl2	4.95715e-12	-1.38369
5380	Cacna2d1	6.01902e-12	-1.25481
5381	Sec22b	6.01902e-12	-1.61141
5379	Gfpt1	8.27265e-12	-1.27386
5378	Pitpnb	9.35786e-12	-1.30944
5377	Snap25	9.66246e-12	-1.40251
5375	Slc7a14	1.06126e-11	-1.44779
5376	Ccdc88a	1.06126e-11	-1.28486
5374	Epb41l3	1.09331e-11	-1.41185
5373	Vps37a	1.09539e-11	-1.32019
5372	Ddc	1.15326e-11	-1.80339
5371	Syt4	1.36676e-11	-1.37151
5370	Ndufa1	1.4462e-11	-0.904393
5369	Pax6	1.71084e-11	-1.35738
5368	Cnot6l	2.01889e-11	-1.19043
5367	Hook1	2.42059e-11	-1.25946
5366	Gpr45	2.66684e-11	-1.55424
5365	Defb1	3.00364e-11	-1.63704
5364	Ppm1b	4.6555e-11	-1.25595
5363	Mia3	5.0091e-11	-1.27407
5362	Bhlhe41	5.30798e-11	-1.21769
5361	Lman1	5.33314e-11	-1.36766
5359	Larp4	5.53265e-11	-1.11551
5360	Ins2	5.53265e-11	-2.50863
5358	Cadps	6.15882e-11	-1.22628
5357	G6pc2	6.62707e-11	-2.0824
5356	Ss18l2	6.71958e-11	-1.08415
5355	Fndc3a	6.98068e-11	-1.2992
5354	Zdhhc2	8.27902e-11	-1.42944
5353	Morf4l2	8.27902e-11	-1.37617
5352	Unc80	9.94761e-11	-1.21126
5351	Usp16	1.08239e-10	-1.14635
5350	Tvp23b	1.08239e-10	-1.42485
5349	Srp72	1.08239e-10	-1.30523
5348	Ero1lb	1.13232e-10	-1.52338
5347	Cmpk1	1.17966e-10	-1.21215
5346	Sstr3	1.29364e-10	-1.33124
5345	Srpk2	1.31192e-10	-1.11994
5344	Neurod1	1.32704e-10	-1.43568
5343	Hmgcr	1.34089e-10	-1.18955
5342	Disp2	1.45061e-10	-1.35876
5341	Pam	1.63449e-10	-1.32427
5340	Ptprn2	1.70473e-10	-1.25333
5339	Tmem248	1.70832e-10	-1.34931
5338	Sesn3	1.74102e-10	-1.19317
5336	Rab18	1.97223e-10	-1.18727
5337	Trp53inp2	1.97223e-10	-1.23308
5335	Slc16a10	2.04184e-10	-1.3688
5334	Ccdc152	2.2583e-10	-0.846253
5333	Spcs3	3.20561e-10	-1.25854
5332	Arfgef3	3.25348e-10	-1.2411
5331	Ap3b2	3.32875e-10	-1.32397
5330	Atp6v1b2	3.57036e-10	-1.32821
5329	Sqle	3.57161e-10	-1.31433
5328	Matr3	3.71684e-10	-1.12142
5327	Papss2	4.19455e-10	-1.64783
5326	4833439L19Rik	4.28158e-10	-1.21733
5325	Scfd1	4.72742e-10	-1.27914
5324	Chgb	4.75458e-10	-1.94891
5323	Scg2	4.7781e-10	-2.27337
5322	Prps1	5.15533e-10	-1.50363
5321	Shc4	5.2363e-10	-0.941056
5320	Rian	5.37035e-10	-1.157
5319	Gdap1l1	6.88993e-10	-1.41141
5318	Msi2	7.0334e-10	-1.05733
5317	Pja2	7.14295e-10	-1.16127
5316	Myef2	7.19193e-10	-1.11058
5315	Uri1	7.58503e-10	-1.07435
5314	Tmsb15b2	7.89398e-10	-1.19863
5313	Ank2	8.16371e-10	-1.18158
5312	Ufl1	8.46738e-10	-1.30024
5311	Prlr	8.67941e-10	-1.80489
5310	H2-Q2	8.97443e-10	-1.24158
5309	Setd3	9.73102e-10	-1.16917
5308	Nectin3	1.0296e-09	-1.31482
5307	Hspa4	1.12329e-09	-1.09061
5306	Casc4	1.12329e-09	-1.08524
5305	Ank	1.12329e-09	-1.3168
5304	Runx1t1	1.12329e-09	-1.19732
5303	Tmem163	1.17913e-09	-1.52429
5302	Smim4	1.34274e-09	-0.881108
5301	Aars	1.36855e-09	-1.26258
5300	Pcsk1	1.40891e-09	-1.6677
5299	Ndrg3	1.41863e-09	-1.25946
5298	Mia2	1.4424e-09	-1.08565
5297	Sec61b	1.45486e-09	-0.923537
5296	Ppp1cb	1.45486e-09	-1.12361
5295	Rph3al	1.60342e-09	-0.986804
5294	Ffar1	1.61945e-09	-1.3482
5293	Gjd2	1.68616e-09	-1.33889
5292	Dnajb9	1.89381e-09	-1.16826
5291	Eid1	1.89381e-09	-1.23748
5290	Lrrc10b	1.91681e-09	-1.27876
5288	Fam114a1	1.92869e-09	-1.1897
5289	Ppp1r1a	1.92869e-09	-1.48211
5287	Slc4a7	2.03747e-09	-1.33711
5286	Svip	2.11089e-09	-1.12921
5285	Map2	2.11089e-09	-1.0857
5284	Ascc3	2.11089e-09	-1.06293
5283	H2ac18	2.21751e-09	-0.941051
5281	Zdbf2	2.23446e-09	-1.19323
5282	Maged1	2.23446e-09	-1.43325
5279	Enpp2	2.25128e-09	-1.31786
5280	Ufsp2	2.25128e-09	-1.11192
5278	Nmt2	2.36227e-09	-1.24577
5277	Aff4	2.36227e-09	-1.19233
5276	Gnao1	2.36227e-09	-1.30266
5275	Canx	2.50157e-09	-0.924179
5274	Gars	2.65641e-09	-1.32443
5273	Srp54a	2.65955e-09	-0.915644
5272	Arfgap3	2.80285e-09	-1.20476
5271	Sar1a	2.96204e-09	-1.22955
5270	Camk2n1	3.06612e-09	-1.00875
5269	Slc7a8	3.13687e-09	-1.17433
5268	Syt13	3.27079e-09	-1.6179
5267	Tceal9	3.35197e-09	-1.12039
5266	Ufm1	3.3764e-09	-1.20166
5265	Tmed3	3.41535e-09	-1.36338
5264	Tmed2	3.58516e-09	-1.04539
5263	Mtf1	3.70724e-09	-0.891843
5262	Prnp	3.76071e-09	-1.42077
5261	Zmynd8	3.79919e-09	-1.03083
5260	Ttr	3.81479e-09	-1.65506
5259	Tfg	3.85191e-09	-1.38256
5258	Fitm2	3.85191e-09	-1.50582
5257	Trip12	3.85418e-09	-1.03545
5256	Lysmd2	3.8705e-09	-1.30733
5255	C1galt1	4.03195e-09	-1.12338
5254	Cyld	4.03692e-09	-1.11515
5253	Sec61g	4.11207e-09	-0.771512
5252	Scnn1b	4.22831e-09	-1.35116
5250	Eif4a2	4.38999e-09	-1.11933
5251	Abracl	4.38999e-09	-1.12526
5249	Lpl	4.41796e-09	-1.42242
5248	Gnl3l	4.59739e-09	-1.11021
5247	Serpina10	4.6951e-09	-1.19857
5246	Bet1	5.04034e-09	-1.13029
5245	Slc24a5	5.36303e-09	-1.01238
5244	Sytl4	5.40809e-09	-1.66853
5243	Birc6	5.45666e-09	-0.960056
5242	Inpp4a	5.54378e-09	-1.12087
5241	Arhgap5	5.5923e-09	-1.11042
5240	Abat	6.0124e-09	-1.33205
5239	Fkbp1b	6.08184e-09	-1.60225
5238	Txndc5	6.1169e-09	-1.23335
5237	1110065P20Rik	6.14725e-09	-0.985958
5236	Tmf1	6.24771e-09	-1.04712
5235	Srpr	6.31522e-09	-1.10801
5233	Ccnd2	6.73976e-09	-1.23711
5234	A330076H08Rik	6.73976e-09	-1.13951
5232	Slc35g2	6.80466e-09	-1.24605
5231	Rab37	6.80466e-09	-1.21844
5230	Arxes2	6.88634e-09	-1.34528
5229	Trappc1	6.96865e-09	-1.08762
5228	Rimbp2	6.96865e-09	-0.949654
5227	Magt1	6.96865e-09	-1.20308
5226	Gng4	7.003e-09	-1.20364
5225	Ccpg1	7.05305e-09	-0.989127
5224	1110008P14Rik	7.25639e-09	-1.01804
5223	Tomm34	7.2747e-09	-1.1276
5222	Tmem39a	7.29124e-09	-1.06997
5221	Prkar1b	7.30399e-09	-1.25809
5220	Cmas	7.4153e-09	-1.23548
5219	Fxyd6	7.76789e-09	-1.52242
5218	Manf	7.96616e-09	-1.15027
5217	Arf3	7.99372e-09	-1.20819
5216	Gm45486	8.00847e-09	-1.40052
5215	Pcnp	8.11555e-09	-1.08904
5214	Msmo1	8.58943e-09	-1.31747
5212	Cdh2	8.98029e-09	-1.05905
5213	Dhx40	8.98029e-09	-1.19435
5211	Il1r1	9.4811e-09	-1.25007
5210	Dhx32	9.4811e-09	-1.16666
5209	A530058N18Rik-1	9.49972e-09	-1.23449
5208	Wls	9.5263e-09	-1.12319
5207	Dst	1.01388e-08	-1.23132
5206	Erlec1	1.03308e-08	-0.978825
5205	Pcsk2os1	1.09851e-08	-0.847874
5203	Rsph3a	1.12403e-08	-1.05865
5204	Il6ra	1.12403e-08	-1.32193
5202	Aldh9a1	1.14842e-08	-1.20124
5201	Slc38a10	1.23125e-08	-1.11022
5199	Deptor	1.24878e-08	-1.17306
5198	Kras	1.24878e-08	-1.1309
5200	Srp54c	1.24878e-08	-1.11027
5197	Ntrk2	1.27078e-08	-1.40961
5196	Ccdc127	1.2773e-08	-1.09793
5195	Mdm1	1.28497e-08	-1.13331
5194	Pigk	1.28497e-08	-1.18766
5193	Kcnmb2	1.31084e-08	-1.07543
5192	Bex4	1.32794e-08	-1.02477
5191	Rhbdd2	1.33808e-08	-1.14216
5190	Slc38a4	1.33931e-08	-1.1442
5189	Ppp2r5c	1.3456e-08	-1.12559
5188	Zfp260	1.4201e-08	-0.998243
5187	Zfp612	1.4201e-08	-1.19998
5186	Nrd1	1.43794e-08	-1.00472
5185	Ppm1l	1.49149e-08	-1.12277
5184	Zc3h14	1.5022e-08	-1.10493
5183	Tnr	1.50333e-08	-1.12168
5181	Slc24a2	1.58319e-08	-1.12226
5182	Ro60	1.58319e-08	-1.18024
5180	Cspp1	1.58614e-08	-1.01195
5179	Erp44	1.58913e-08	-1.22868
5178	Dennd4c	1.63741e-08	-1.11451
5177	Ift57	1.63741e-08	-1.16341
5176	Tspan5	1.68127e-08	-1.04614
5175	Vamp4	1.70847e-08	-0.996753
5174	Xist	1.75843e-08	-1.69481
5172	Kcnma1	1.77759e-08	-1.31743
5173	Cacna1d	1.77759e-08	-0.986943
5171	Meg3	1.79157e-08	-1.51953
5170	Klhl7	1.81171e-08	-1.05324
5169	Dnajc12	1.81171e-08	-1.24878
5168	Fam155a	1.81393e-08	-1.37606
5167	Cul3	1.81715e-08	-1.1345
5166	Mlxipl	1.84854e-08	-1.15629
5165	Mtmr7	1.84854e-08	-1.16366
5164	Chic1	1.85632e-08	-1.27506
5163	Ccdc186	1.97042e-08	-1.14468
5162	Sec24d	2.14974e-08	-1.12182
5161	Rsf1	2.20555e-08	-1.05041
5160	Pbdc1	2.22015e-08	-1.10898
5159	Tmem107	2.24493e-08	-1.00721
5158	Bnip3	2.25805e-08	-1.19077
5157	Ptprn	2.25812e-08	-1.26744
5156	Kdm1a	2.30155e-08	-0.903551
5155	Bace2	2.39712e-08	-1.58784
5154	Galk2	2.40804e-08	-1.26105
5153	Fuom	2.48756e-08	-1.02194
5152	5330417C22Rik	2.50882e-08	-1.25021
5151	Ddx6	2.50907e-08	-0.953633
5150	1500011B03Rik	2.56207e-08	-1.11519
5149	Atp8b1	2.72931e-08	-1.17998
5147	Uso1	2.87798e-08	-1.01661
5148	Gpd2	2.87798e-08	-1.20815
5146	Vps35	2.97869e-08	-1.04522
5145	Cops2	2.97869e-08	-1.14981
5144	Cdc123	2.98544e-08	-1.14324
5143	Cdc73	3.29139e-08	-0.985491
5142	Snx27	3.3006e-08	-1.09869
5141	Tmem38a	3.35342e-08	-1.25766
5140	Pithd1	3.36728e-08	-1.18697
5138	Sec23b	3.38376e-08	-1.19178
5139	Hspa5	3.38376e-08	-0.821797
5137	Synrg	3.52156e-08	-0.969934
5136	Pak3	3.52242e-08	-1.22301
5135	Ktn1	3.5473e-08	-0.828432
5134	Mt2	3.88806e-08	-1.02724
5133	Copb1	3.88806e-08	-1.19692
5132	Sdf2l1	3.99995e-08	-1.3737
5131	Fam183b	4.09794e-08	-1.1532
5130	Gpc4	4.12266e-08	-1.14913
5129	Ptbp3	4.14757e-08	-0.994294
5126	Tspan2	4.1972e-08	-1.16823
5127	Leprotl1	4.1972e-08	-1.03557
5128	Adgrl1	4.1972e-08	-0.983144
5125	Ssr4	4.33595e-08	-0.953339
5124	Zcchc18	4.48501e-08	-1.3779
5123	Ell2	4.49945e-08	-0.994643
5122	Hmgn3	4.51751e-08	-1.19648
5121	Cop1	4.51751e-08	-1.08863
5120	Tmem250-ps	4.51751e-08	-1.05733
5119	Mapk10	4.52051e-08	-1.36795
5118	Akt2	4.55293e-08	-1.07841
5117	Stk32a	4.59394e-08	-1.25578
5115	Naga	4.88292e-08	-1.28072
5113	Phactr1	4.88292e-08	-1.27904
5116	Fmn2	4.88292e-08	-0.992129
5114	Rbm18	4.88292e-08	-1.19603
5112	Tmem65	4.94084e-08	-1.07807
5111	Glrx	4.94084e-08	-1.34445
5110	Gpsm1	4.96884e-08	-1.31184
5109	Bet1l	5.00477e-08	-0.951301
5108	Dnajc24	5.03581e-08	-0.998813
5107	Ggnbp2	5.19679e-08	-1.09893
5106	Carm1	5.26151e-08	-0.943792
5105	Reep6	5.29831e-08	-1.04273
5104	Nol4	5.34091e-08	-1.12672
5103	Isg20	5.51719e-08	-1.22276
5102	Dnajb11	5.71409e-08	-1.19003
5101	Tsix	5.71409e-08	-1.55855
5100	Slc7a2	5.75567e-08	-1.18262
5099	Map9	6.1283e-08	-1.17235
5098	Braf	6.14759e-08	-1.06798
5097	Ube2q2	6.1575e-08	-1.07641
5096	Idh3a	6.2263e-08	-1.22826
5095	Rad21	6.35102e-08	-1.01578
5094	Cenpv	6.381e-08	-0.989471
5093	Far1	6.45733e-08	-1.05359
5092	Marchf8	6.50787e-08	-1.03528
5091	Ppox	6.54207e-08	-0.961545
5090	Cpeb1	6.57313e-08	-1.18402
5089	Bex2	6.58076e-08	-1.41497
5088	Nfasc	6.77307e-08	-1.01799
5087	Celf4	6.84725e-08	-0.98532
5086	Rab22a	6.90812e-08	-1.09236
5085	Glp1r	6.97313e-08	-1.66357
5084	Atp6v0e2	7.17309e-08	-1.26683
5083	Kantr	7.18904e-08	-1.0422
5082	Creg1	7.34247e-08	-1.18999
5081	Pclo	7.49148e-08	-1.10308
5080	Twf1	7.49297e-08	-1.1686
5079	Gnaz	7.62947e-08	-1.06245
5078	Hdac2	7.67009e-08	-1.01575
5074	Cdk5rap3	7.8233e-08	-1.27072
5075	Zfp148	7.8233e-08	-1.04115
5077	Marchf6	7.8233e-08	-1.04883
5076	Brd8	7.8233e-08	-0.986607
5073	Smarca5	7.89128e-08	-0.966795
5072	Glrx5	8.00254e-08	-1.09761
5071	Ugt2b34	8.30112e-08	-1.30482
5070	Cltrn	8.37541e-08	-1.73748
5069	Yipf2	8.40971e-08	-1.12704
5065	Slc25a36	8.46463e-08	-1.08751
5068	Snrpn	8.46463e-08	-1.20929
5067	Senp6	8.46463e-08	-0.942278
5066	St18	8.46463e-08	-1.1066
5064	Kif1b	8.49742e-08	-1.00321
5063	Ogdhl	8.64155e-08	-0.951971
5062	Ina	8.65533e-08	-1.23646
5061	Eml5	8.67579e-08	-0.926344
5060	Rfc5	8.86113e-08	-0.801526
5059	Gm5617	8.94772e-08	-0.838995
5058	Cdk16	8.9554e-08	-1.05648
5057	Gch1	8.96087e-08	-1.14385
5056	Iws1	8.96746e-08	-1.16616
5055	Fam135a	8.96746e-08	-1.06109
5054	Rfk	8.98905e-08	-1.05478
5053	Soga3	9.16963e-08	-1.12979
5052	Nudt3	9.26892e-08	-0.909876
5051	Lpgat1	9.39068e-08	-0.980047
5050	Hnrnpr	9.42779e-08	-1.10053
5049	Ncoa1	9.50349e-08	-1.05278
5048	Fkbp9	1.02821e-07	-1.19055
5047	Vil1	1.03254e-07	-1.46793
5046	Washc3	1.04899e-07	-1.05343
5045	Tmx4	1.04944e-07	-1.06226
5044	Cyfip2	1.06054e-07	-1.12638
5043	Gsk3b	1.07935e-07	-0.830816
5042	Pex7	1.08201e-07	-1.11941
5041	Ghr	1.09732e-07	-1.04435
5040	Tspan13	1.1017e-07	-1.24853
5039	Ogfod2	1.10332e-07	-1.14091
5038	Slc16a12	1.10578e-07	-1.09669
5037	Pdcd4	1.14684e-07	-0.789563
5036	Bicd1	1.166e-07	-1.01111
5035	Copb2	1.16656e-07	-1.26953
5034	Enpp5	1.17213e-07	-1.12687
5033	Rfx6	1.2089e-07	-1.06094
5032	Itgav	1.21133e-07	-0.985915
5031	Fyttd1	1.21499e-07	-1.0014
5030	Akr1c12	1.2248e-07	-1.40677
5028	Papola	1.22483e-07	-1.02292
5029	Slc33a1	1.22483e-07	-1.03393
5027	Ttc39b	1.24657e-07	-0.981427
5026	Dbpht2	1.27569e-07	-1.33289
5025	Psmd6	1.27894e-07	-1.16759
5024	Ahcyl1	1.2822e-07	-1.01832
5023	Nkx2-2	1.28322e-07	-0.771221
5022	Tmem167	1.34953e-07	-1.05919
5021	Lrrc59	1.35028e-07	-1.07465
5020	Rcan2	1.35442e-07	-1.04034
5019	Impact	1.3843e-07	-1.06456
5018	B3gat3	1.39238e-07	-1.02815
5016	1810008I18Rik	1.40168e-07	-1.31602
5017	Sv2a	1.40168e-07	-1.23592
5014	Ttll7	1.43896e-07	-0.913833
5013	Dpysl2	1.43896e-07	-1.09258
5015	Acbd5	1.43896e-07	-0.940884
5012	Pigb	1.45065e-07	-0.837324
5011	Spock2	1.47212e-07	-1.22555
5010	Zfp106	1.47212e-07	-0.92697
5009	Gmpr	1.49971e-07	-1.20835
5008	Pgk1	1.52363e-07	-1.1177
5007	Mboat2	1.52953e-07	-1.21703
5005	Foxa2	1.56696e-07	-1.14439
5006	Gosr2	1.56696e-07	-1.12154
5004	Tmx1	1.60348e-07	-1.00721
5003	Spop	1.60531e-07	-1.00685
5002	Pdxdc1	1.61035e-07	-1.02373
5001	Zfp516	1.62104e-07	-0.924664
5000	Pdia3	1.62776e-07	-0.781924
4999	Pla2g12a	1.66073e-07	-1.15177
4998	Ccdc25	1.68219e-07	-0.934442
4997	Fam20a	1.68834e-07	-1.24672
4996	Nkx6-1	1.74186e-07	-1.15092
4995	Immp1l	1.75432e-07	-1.08685
4994	Htatsf1	1.76075e-07	-1.03625
4993	Atp6v1d	1.78882e-07	-1.14348
4992	Gm38070	1.78916e-07	-1.52046
4991	9330182L06Rik	1.83034e-07	-1.19828
4990	Sdk2	1.83889e-07	-1.12096
4989	Rnf7	1.92165e-07	-1.17088
4988	Glt8d1	1.94068e-07	-0.98951
4987	Rpe	1.94735e-07	-1.33578
4986	Gramd3	1.99406e-07	-1.01049
4985	Mrfap1	2.01033e-07	-0.80521
4984	Cbx3	2.02074e-07	-0.857417
4983	Cul1	2.03122e-07	-1.00086
4982	Wfs1	2.08144e-07	-1.23324
4981	Atp2a2	2.17966e-07	-1.0927
4980	Scaf11	2.18018e-07	-0.993947
4979	Cdk8	2.19365e-07	-0.930949
4978	Lyrm4	2.22029e-07	-0.931965
4977	B4galt3	2.23292e-07	-1.16797
4976	Trpm5	2.30725e-07	-1.50737
4975	Abcb9	2.40517e-07	-1.17661
4974	Mthfd1	2.44032e-07	-1.10653
4973	Dio1	2.44282e-07	-1.29698
4972	Nsf	2.44282e-07	-1.05662
4970	Isl1	2.44898e-07	-1.35064
4971	Zfp9	2.44898e-07	-0.936956
4969	Irs2	2.45088e-07	-0.969756
4968	Rhobtb1	2.47943e-07	-1.12362
4967	Zfr	2.4821e-07	-1.07544
4966	Tlk1	2.4821e-07	-0.883099
4965	Auh	2.48529e-07	-1.18435
4964	Borcs7	2.5691e-07	-0.94503
4963	Hdac6	2.5743e-07	-0.955704
4962	Fdps	2.62929e-07	-1.09083
4960	Alkbh5	2.66684e-07	-0.806094
4961	Dnmt3a	2.66684e-07	-1.07551
4959	Kifbp	2.66684e-07	-1.10078
4958	Mocs2	2.67556e-07	-1.04507
4957	Cerk	2.73203e-07	-1.21008
4956	Insig1	2.76792e-07	-0.861499
4955	Kif1a	2.77156e-07	-1.06767
4954	Ppt1	2.77319e-07	-1.00929
4953	2900097C17Rik	2.7755e-07	-1.16554
4952	Armc10	2.79349e-07	-1.12966
4951	Syn2	2.83852e-07	-1.20181
4950	Ap2a2	2.83954e-07	-0.823779
4949	Atp6v1e1	2.84056e-07	-1.174
4948	Kdm5a	2.84994e-07	-0.931566
4947	Map1b	2.85448e-07	-1.45783
4946	Exoc3	2.9397e-07	-1.0338
4945	Tmem106c	2.94367e-07	-1.11955
4944	Slc43a2	2.96497e-07	-0.905011
4943	Scgn	2.9908e-07	-1.55694
4942	Enho	3.039e-07	-1.39069
4941	Rmdn3	3.061e-07	-1.22809
4938	Hspa9	3.07062e-07	-1.08736
4940	Maco1	3.07062e-07	-0.928222
4939	Shoc2	3.07062e-07	-0.90863
4937	Pde5a	3.10345e-07	-1.17199
4936	Gpr27	3.1138e-07	-1.08778
4935	Mapre3	3.11508e-07	-0.923112
4934	Txnrd1	3.12854e-07	-0.967305
4933	Sec63	3.1329e-07	-1.01232
4932	Usp29	3.18342e-07	-1.00595
4931	Cox16	3.21278e-07	-0.792208
4930	Arfgef1	3.25664e-07	-0.958763
4929	Ncam1	3.28827e-07	-1.16595
4928	Ift52	3.29291e-07	-1.0915
4927	Agpat3	3.30397e-07	-1.07759
4926	B830017H08Rik	3.3752e-07	-1.36645
4925	Pbrm1	3.48407e-07	-1.00022
4924	Nt5c3	3.54088e-07	-1.09135
4923	Scn9a	3.54088e-07	-1.21325
4922	Fam174a	3.56056e-07	-1.15754
4921	Igfals	3.5717e-07	-1.38017
4920	Fbxl16	3.57248e-07	-1.03345
4918	Dnajc5	3.58005e-07	-1.00048
4917	Clint1	3.58005e-07	-0.856975
4916	Usp37	3.58005e-07	-1.14118
4915	Supt16	3.58005e-07	-0.83272
4919	Luc7l3	3.58005e-07	-0.828366
4914	9530068E07Rik	3.61489e-07	-1.02236
4913	Pgm3	3.68024e-07	-1.18898
4912	Pde3b	3.68384e-07	-0.894998
4911	Tceal3	3.68384e-07	-0.887249
4910	Mapk8ip2	3.82275e-07	-1.00331
4909	Elavl4	3.86928e-07	-1.03267
4908	Specc1l	3.88714e-07	-0.924157
4907	Clcn3	4.10319e-07	-1.00401
4906	Ube3c	4.16709e-07	-0.947983
4905	Nt5c2	4.21365e-07	-0.924626
4904	Trappc2l	4.21985e-07	-0.996173
4903	Cox6a2	4.24343e-07	-1.59231
4902	Ids	4.36063e-07	-0.853403
4901	Fh1	4.36918e-07	-1.19316
4900	Nus1	4.38621e-07	-0.949478
4899	Cep170	4.4171e-07	-0.970145
4898	Neu1	4.46645e-07	-1.07543
4897	Aplp1	4.56875e-07	-1.50692
4896	Rc3h2	4.58327e-07	-0.959819
4895	Gstz1	4.6078e-07	-1.09354
4894	Esco1	4.63025e-07	-1.14013
4893	Cplx2	4.74079e-07	-1.22676
4892	Nme1	4.76961e-07	-1.11416
4891	Atp6ap2	4.77793e-07	-1.19594
4890	Megf9	4.85451e-07	-0.942203
4889	A830073O21Rik	4.97027e-07	-0.869593
4888	Celf3	4.97456e-07	-0.880548
4887	Smpd1	4.97456e-07	-1.13881
4886	Ttc19	5.24281e-07	-0.903948
4885	Rwdd4a	5.30505e-07	-1.01911
4884	Dynlt1b	5.30928e-07	-0.829937
4883	Uqcc2	5.35563e-07	-0.855287
4882	Tshz1	5.38305e-07	-0.870819
4880	Eloc	5.57781e-07	-0.770541
4881	Gmps	5.57781e-07	-0.941339
4879	Rmnd5a	5.61228e-07	-0.919721
4878	Gsn	5.61228e-07	-0.915645
4877	Glrb	5.68564e-07	-1.34232
4876	Chpf	5.76545e-07	-0.99201
4875	Prkaca	5.77569e-07	-0.847212
4874	2300009A05Rik	5.7832e-07	-0.84534
4873	Tmem215	5.8337e-07	-1.52704
4872	Atp6v1a	5.84272e-07	-0.985372
4871	Lrrn1	5.98573e-07	-1.00961
4870	Gmppb	6.05238e-07	-1.11084
4869	Hsph1	6.09215e-07	-1.03112
4868	Pacc1	6.1388e-07	-1.21523
4867	Cln6	6.1388e-07	-1.03665
4866	Copa	6.14398e-07	-1.06938
4865	Efcab14	6.17998e-07	-1.00561
4864	Nudt5	6.2162e-07	-1.00723
4863	Leo1	6.32141e-07	-1.0716
4862	Gmppa	6.33131e-07	-1.10643
4861	Kdm2b	6.3503e-07	-1.23172
4860	Kcnip1	6.44032e-07	-1.21253
4859	Ddit3	6.44032e-07	-1.03699
4858	Cited2	6.47196e-07	-1.11028
4857	Ostc	6.50531e-07	-1.19289
4856	Caprin1	6.68637e-07	-0.863458
4855	Ube2w	6.85442e-07	-0.922476
4854	Emd	6.89789e-07	-0.877911
4852	Ahcyl2	7.17346e-07	-0.963835
4853	Pam16	7.17346e-07	-0.767974
4851	Tmem106b	7.22065e-07	-0.975177
4850	Kif21a	7.25097e-07	-1.00494
4849	Myt1l	7.33503e-07	-0.877602
4848	Kcnj11	7.3676e-07	-0.951836
4847	Gnaq	7.39682e-07	-0.944472
4846	Vps13b	7.44024e-07	-0.990513
4845	Klf9	7.61912e-07	-0.961414
4844	Rnf181	7.61912e-07	-1.10595
4843	Ip6k2	7.71105e-07	-0.987285
4842	Gm15706	7.73401e-07	-0.999444
4841	Dalrd3	7.73401e-07	-0.683361
4840	Fam92a	7.75744e-07	-1.02029
4839	Arl1	7.87145e-07	-1.17385
4838	Unc50	8.00189e-07	-1.10131
4837	Exph5	8.00189e-07	-1.29301
4836	Pofut2	8.01672e-07	-1.07609
4835	Slc35b1	8.29708e-07	-1.11926
4834	Baiap2l1	8.35344e-07	-1.01927
4833	Ndufs2	8.35344e-07	-1.1949
4832	Bod1l	8.50601e-07	-0.986441
4831	Huwe1	8.52385e-07	-0.787219
4830	Rnf103	8.58606e-07	-0.9569
4827	Peg3	8.65254e-07	-1.72265
4829	Tor1b	8.65254e-07	-1.00511
4828	Ssrp1	8.65254e-07	-0.876345
4826	Tspyl4	8.88951e-07	-0.885625
4825	Faf2	8.89152e-07	-1.02679
4824	Frzb	8.98594e-07	-1.21206
4823	Scamp2	9.10269e-07	-1.06031
4822	Gng12	9.14549e-07	-1.12845
4821	Lyplal1	9.19715e-07	-1.21637
4818	Pcm1	9.29924e-07	-0.848283
4819	Ssr3	9.29924e-07	-1.00455
4820	Gpr158	9.29924e-07	-1.38076
4817	Prss53	9.354e-07	-1.40008
4816	Txnl1	9.60068e-07	-1.09992
4815	Pla2g6	9.73669e-07	-0.956134
4814	Plekha1	9.73911e-07	-0.876137
4813	Ndufb1-ps	9.77584e-07	-0.63135
4812	Fam102a	9.78977e-07	-0.979204
4811	Gm20208	9.78999e-07	-0.949295
4810	Sars	9.84078e-07	-1.0934
4809	Kcnk16	9.8849e-07	-1.35638
4808	Ptpn11	9.99449e-07	-1.02322
4806	Ddost	1.0033e-06	-1.00712
4807	Rcor3	1.0033e-06	-0.851046
4805	Chchd7	1.0033e-06	-0.826548
4804	Ssr1	1.01205e-06	-0.919026
4803	Klhl32	1.01518e-06	-1.20251
4802	Slc22a23	1.02787e-06	-1.14832
4801	Cfap36	1.0698e-06	-0.960023
4800	Pi4ka	1.0741e-06	-0.917646
4799	Pex5l	1.08094e-06	-1.26697
4798	Irf2bp2	1.13258e-06	-0.898356
4797	Rab5a	1.13687e-06	-0.925941
4796	Ap3m1	1.13825e-06	-0.878238
4795	Ppme1	1.15756e-06	-1.04433
4794	Rufy3	1.16519e-06	-0.910362
4793	Btg3	1.19351e-06	-1.05059
4792	Kmt5a	1.19664e-06	-0.936708
4791	Cbx5	1.1979e-06	-0.907263
4790	Armc8	1.1979e-06	-1.06815
4789	Rwdd1	1.1989e-06	-0.801337
4788	Tbl1x	1.1989e-06	-0.997035
4787	Creb3l2	1.20766e-06	-1.02403
4785	Micu3	1.2129e-06	-0.846563
4786	Ilf3	1.2129e-06	-0.939026
4784	Pard3	1.23689e-06	-0.987092
4782	Nit1	1.23826e-06	-0.884287
4781	Bmpr1a	1.23826e-06	-0.948545
4780	Ypel5	1.23826e-06	-0.88238
4779	Nckap1	1.23826e-06	-0.944816
4783	Ccdc92	1.23826e-06	-0.980325
4778	B3galnt1	1.2479e-06	-1.27882
4777	Ubap2l	1.25033e-06	-0.885479
4775	Cpe	1.25434e-06	-2.00465
4776	Gprasp1	1.25434e-06	-1.03402
4773	Pja1	1.25605e-06	-1.07013
4774	Nrxn1	1.25605e-06	-0.930214
4772	Parn	1.26202e-06	-1.08949
4771	Ccng1	1.27244e-06	-0.934694
4770	Srm	1.31514e-06	-1.09093
4769	Churc1	1.31711e-06	-0.950008
4768	Fahd1	1.32675e-06	-1.43127
4767	Prr14l	1.3589e-06	-0.951833
4766	Auts2	1.36536e-06	-0.779365
4765	Ap3b1	1.40393e-06	-1.03067
4764	Gpr180	1.40636e-06	-1.09876
4763	Jak1	1.42024e-06	-1.01607
4759	H1f2	1.42192e-06	-1.17889
4762	Asns	1.42192e-06	-1.08122
4761	Ccnh	1.42192e-06	-0.9487
4760	Coq10a	1.42192e-06	-1.05634
4758	Aga	1.44694e-06	-1.23793
4757	BC004004	1.47647e-06	-1.10091
4756	Dnajc21	1.49861e-06	-0.800549
4755	Hcfc1r1	1.50227e-06	-0.909188
4754	Clock	1.50837e-06	-0.821241
4753	Por	1.52676e-06	-1.15537
4752	1700113A16Rik	1.52978e-06	-0.79905
4751	Cxxc4	1.54486e-06	-0.896284
4750	Dap	1.5465e-06	-1.32189
4749	Cog6	1.5663e-06	-0.983124
4748	Ptpra	1.5663e-06	-0.951662
4747	Mageh1	1.56905e-06	-1.27301
4746	Dpp4	1.58634e-06	-1.09432
4745	Sltm	1.59206e-06	-0.807313
4744	Mast4	1.6037e-06	-0.829392
4743	Uqcrq	1.63108e-06	-0.819788
4742	Pcgf5	1.64338e-06	-1.00159
4741	Snx5	1.66644e-06	-0.958987
4740	Pcmtd1	1.6667e-06	-0.867408
4739	Cmtm4	1.66904e-06	-0.898404
4738	Prkacb	1.66904e-06	-1.03769
4737	Acyp1	1.66904e-06	-0.83394
4736	Usp15	1.69324e-06	-0.885749
4735	Nipal3	1.71227e-06	-0.922256
4734	Cacfd1	1.72478e-06	-1.08568
4733	Luc7l2	1.73022e-06	-0.802635
4732	Prkcb	1.73608e-06	-0.911322
4731	Map7	1.73917e-06	-0.952139
4730	Csnk1g2	1.74387e-06	-0.930044
4729	Gale	1.7546e-06	-1.32516
4728	Pdia6	1.77879e-06	-1.06262
4727	Abcc8	1.78605e-06	-1.41204
4726	Fbxo3	1.79088e-06	-0.921449
4725	Wnk1	1.81723e-06	-0.903624
4724	Dpm3	1.81874e-06	-0.631739
0	Cfl1	1.81874e-06	0.177712
4723	Slc25a44	1.83539e-06	-1.13407
4722	Cep290	1.83573e-06	-0.955548
4720	Bex3	1.8512e-06	-1.15252
4721	Ppp4r3b	1.8512e-06	-0.88875
4719	Stat3	1.85877e-06	-0.909447
1	Cd81	1.86212e-06	0.940246
4718	Scg5	1.86888e-06	-1.81761
4717	Tbrg1	1.87054e-06	-0.953808
4716	Myo6	1.89891e-06	-0.960588
4715	5730455P16Rik	1.90887e-06	-1.03792
4714	Creb3	1.96005e-06	-1.11685
4713	Nf2	1.97752e-06	-0.884634
4712	Zrsr2	1.97838e-06	-0.915504
4711	Sppl3	1.98105e-06	-0.910822
4710	Gm37899	1.98826e-06	-1.15291
4709	Shc1	2.0037e-06	-0.949333
4708	Cyb5b	2.01788e-06	-0.924173
4707	Zim1	2.02102e-06	-1.1698
4706	0610040J01Rik	2.02102e-06	-1.17717
4705	Zfp862-ps	2.02102e-06	-0.715761
4704	Akap11	2.02102e-06	-0.881314
4703	Siah2	2.02285e-06	-0.998106
4702	Commd7	2.02654e-06	-1.05354
4701	Pdcd6ip	2.03162e-06	-0.851862
4700	B630019K06Rik	2.07889e-06	-0.952527
4699	Ndufs4	2.08363e-06	-0.919188
4698	Pde4dip	2.08505e-06	-0.950096
4697	Smim26	2.10799e-06	-0.812321
4696	Snhg3	2.10799e-06	-0.778571
4695	Prkca	2.10799e-06	-1.02165
4694	Ptbp1	2.11617e-06	-0.942115
4693	Ift81	2.1186e-06	-0.977925
4692	Shfl	2.1249e-06	-0.894187
4691	Mecp2	2.16987e-06	-0.896612
4690	Gns	2.16987e-06	-0.960553
4689	Myo5a	2.19022e-06	-1.05425
4688	Parp6	2.22333e-06	-1.00024
4687	Smg7	2.23451e-06	-0.654493
4683	Strn3	2.23979e-06	-0.783432
4685	Bbx	2.23979e-06	-0.996564
4686	Stxbp1	2.23979e-06	-1.02489
4684	Eif2s3x	2.23979e-06	-1.00359
4682	Ttc39a	2.24953e-06	-1.01285
4681	Prpf6	2.26496e-06	-0.850985
4680	Ptpmt1	2.2676e-06	-0.876901
4679	Tomm7	2.27953e-06	-0.636767
4678	Krt7	2.28478e-06	-1.22333
4677	Fam151a	2.28901e-06	-1.54939
4676	Fam210b	2.30263e-06	-0.955474
4675	Sod1	2.30585e-06	-0.670451
4674	Anapc4	2.31641e-06	-0.911452
4673	Ubfd1	2.35247e-06	-0.946528
4672	Rbm27	2.35791e-06	-0.868714
4671	Copg1	2.36122e-06	-1.10522
4670	Bhlhb9	2.36358e-06	-1.02195
4669	Papss1	2.36358e-06	-0.983049
4668	Cpt2	2.37764e-06	-1.06905
4667	Nt5dc2	2.38261e-06	-1.12261
4666	Grtp1	2.38274e-06	-0.997128
4665	Ndufa10	2.38394e-06	-1.03893
4664	Cerkl	2.40031e-06	-1.29094
4663	4930402H24Rik	2.4294e-06	-0.913971
4662	Zmynd11	2.46384e-06	-0.865432
4661	Rab3d	2.54432e-06	-0.964731
4660	Fam120a	2.6102e-06	-0.862072
4659	Kcnb1	2.63699e-06	-0.874686
4658	Chd7	2.65865e-06	-0.944229
4657	Crebbp	2.69745e-06	-0.790992
4656	Zfp398	2.71959e-06	-0.988024
4655	Zranb2	2.72099e-06	-0.772015
4654	Slc8a1	2.72423e-06	-0.909424
4653	Slc25a39	2.81355e-06	-1.22771
4652	Yme1l1	2.85969e-06	-0.849425
4651	AU040320	2.8631e-06	-1.06631
4650	Clptm1l	2.86394e-06	-0.98138
4649	Rragd	2.87835e-06	-1.19667
4648	Qdpr	2.95658e-06	-1.15019
4647	Diablo	2.96877e-06	-0.863741
4646	Ikbip	2.97032e-06	-0.930955
4645	Tmem258	2.97389e-06	-0.732929
4644	Strbp	2.97702e-06	-0.837599
4643	Mpp7	2.97702e-06	-1.10957
4642	N6amt1	2.97793e-06	-1.02079
4641	Capn7	3.00167e-06	-1.0849
4640	Uck2	3.03306e-06	-0.928136
4639	Rpa1	3.04286e-06	-1.04253
4638	Ucn3	3.05543e-06	-1.61811
4637	Ddx3x	3.06119e-06	-0.880232
4636	Extl2	3.06971e-06	-1.09459
4635	Fxr1	3.10042e-06	-0.913033
4634	Phip	3.19806e-06	-0.86684
4633	Dnajc3	3.21415e-06	-1.02916
4632	Edem2	3.32267e-06	-1.09453
4631	Dnajc9	3.32819e-06	-0.973814
4630	Senp2	3.32924e-06	-1.03687
4629	Dhdds	3.33031e-06	-0.885447
4628	Atf6	3.33585e-06	-0.936139
4627	Msantd4	3.37065e-06	-0.976082
4626	Atf2	3.43484e-06	-0.877334
4625	Man2a2	3.43826e-06	-1.03897
4624	Chst12	3.49043e-06	-1.12182
4623	Rock1	3.50249e-06	-0.860268
4622	Stam2	3.50911e-06	-0.85735
4621	Ufc1	3.5236e-06	-0.95631
4620	Lias	3.5287e-06	-0.949459
4619	Mon2	3.54999e-06	-0.894752
4618	Pdap1	3.54999e-06	-0.682851
4617	Helz	3.56785e-06	-0.822661
4616	Slc2a2	3.61952e-06	-1.33727
4615	Insrr	3.628e-06	-1.09652
4614	Golgb1	3.64137e-06	-0.913888
4613	Morn2	3.64341e-06	-0.830961
4612	Dap3	3.67481e-06	-0.954498
4611	Ibtk	3.73297e-06	-1.02563
4610	Snap47	3.7384e-06	-1.04707
4609	Sar1b	3.77946e-06	-1.04502
4608	Nbdy	3.77946e-06	-0.929955
4607	Psmd1	3.78581e-06	-0.894318
4606	Clip3	3.80654e-06	-1.02716
4605	Gm47512	3.83165e-06	-0.752294
4604	Castor2	3.91477e-06	-1.01859
4603	Nipsnap2	3.9231e-06	-0.79053
4602	Nsa2	3.92448e-06	-0.69907
4601	Itgb1bp1	3.93022e-06	-1.24998
4600	Madd	3.9658e-06	-0.93701
4599	Atf4	3.97867e-06	-1.03078
4598	Sec31a	3.98804e-06	-1.0079
4597	Cdip1	3.993e-06	-0.842088
4595	Lrrfip2	4.0297e-06	-1.00337
4596	Ahi1	4.0297e-06	-0.827364
4594	Car10	4.06618e-06	-1.49617
4593	Lrpprc	4.12819e-06	-0.8628
4592	Ubqln2	4.12819e-06	-0.723427
4591	Fdft1	4.14895e-06	-1.04277
4590	Kif13b	4.18649e-06	-1.02732
4589	P3h4	4.20754e-06	-0.969583
4588	Eri3	4.21561e-06	-0.915096
4587	Ppp2r2d	4.24339e-06	-0.837816
4586	Katna1	4.25059e-06	-1.03315
4585	Keap1	4.27765e-06	-0.991918
4584	Rab3gap1	4.3087e-06	-0.843216
4578	Fkbp2	4.32315e-06	-0.978019
4580	Riok3	4.32315e-06	-0.798714
4581	Syt7	4.32315e-06	-0.818428
4582	Nav1	4.32315e-06	-0.863284
4583	Btrc	4.32315e-06	-0.899397
4579	Cltc	4.32315e-06	-1.01697
4577	Clpx	4.35936e-06	-0.864484
4576	Cnnm2	4.40923e-06	-1.37241
4575	Cnot7	4.40923e-06	-0.864294
4574	Trip11	4.43045e-06	-0.914804
4573	Hint3	4.46531e-06	-0.808688
4572	Dnajb14	4.46531e-06	-0.873601
4571	Brwd1	4.47097e-06	-0.84071
4570	Aacs	4.48754e-06	-1.18309
4569	Gm4673	4.50418e-06	-0.676347
4568	Bclaf1	4.52088e-06	-0.906018
4567	Ift20	4.54466e-06	-0.854601
4565	Rap1gap2	4.59767e-06	-0.956397
4566	Pip4k2c	4.59767e-06	-0.84362
4564	Zfp638	4.60455e-06	-0.82087
4563	Obsl1	4.61959e-06	-1.06849
4562	Fkbp11	4.67369e-06	-0.999506
4561	Btf3l4	4.69413e-06	-0.761643
4560	Ldlr	4.70428e-06	-0.923956
4559	Rasgrf1	4.73195e-06	-1.04605
4558	Kdm5c	4.73195e-06	-0.804038
4557	Yipf4	4.83822e-06	-0.863221
4556	Hagh	4.86473e-06	-1.07835
4555	Unc45a	4.87956e-06	-0.962939
4554	Vamp3	4.89335e-06	-0.937137
4553	Yrdc	4.90809e-06	-0.972818
4552	Eloa	4.90809e-06	-0.956631
4551	Ttc3	4.93065e-06	-0.938221
4550	Sacm1l	4.93373e-06	-0.884106
4549	Suds3	4.96733e-06	-0.697076
4548	Grsf1	5.08766e-06	-0.920804
4547	Ppp1r2	5.11552e-06	-0.890718
4546	Dusp5	5.12099e-06	-0.918245
4545	Fam122a	5.25182e-06	-1.00945
4542	Rnf6	5.32682e-06	-0.91603
4543	Scfd2	5.32682e-06	-0.997013
4544	Flot2	5.32682e-06	-0.897388
4541	Slc30a5	5.37127e-06	-0.92326
4540	Cep70	5.38293e-06	-1.02742
4539	Adh1	5.38871e-06	-1.04549
4538	Jkamp	5.40397e-06	-0.921669
4537	Ush1c	5.54663e-06	-1.05643
4535	Tmed8	5.60501e-06	-0.780185
4536	Tceal8	5.60501e-06	-1.00333
4534	Tmem184c	5.72768e-06	-1.04419
4532	Adra2a	5.74881e-06	-1.11013
4533	H1f4	5.74881e-06	-0.849818
4531	Usp48	5.75123e-06	-0.883851
4530	N4bp2l2	5.7788e-06	-0.789015
4529	Os9	5.7788e-06	-1.06313
4528	Xrn1	5.85375e-06	-0.845174
4527	Lhfpl4	5.87289e-06	-1.0573
4526	Tnks2	5.90371e-06	-0.860967
4525	Wtap	6.00634e-06	-0.715415
4524	Nup98	6.00634e-06	-0.800593
4523	Syt11	6.03389e-06	-0.967059
4522	Hnrnpl	6.05496e-06	-0.760418
4521	Atp1b3	6.10001e-06	-0.931482
4520	Acot11	6.10131e-06	-1.33044
4519	Fam168a	6.14402e-06	-0.993067
4518	Mafa	6.17221e-06	-0.986295
4517	Tug1	6.17758e-06	-0.841258
4516	Uqcrb	6.20186e-06	-0.709156
4515	Stk38l	6.25891e-06	-0.96435
4514	Pcsk2	6.30683e-06	-1.95577
4513	Hipk3	6.31096e-06	-0.820348
4512	Abca1	6.3151e-06	-0.907555
4511	Plekha6	6.34132e-06	-0.807776
4510	Rnf128	6.35379e-06	-0.923298
4509	Gaa	6.36629e-06	-1.12153
4508	Synj2bp	6.37049e-06	-0.895835
4507	Rab39b	6.38721e-06	-1.27517
4506	Pafah1b2	6.45436e-06	-0.957493
4505	1110051M20Rik	6.49811e-06	-0.834101
4504	Tmem251	6.55356e-06	-1.00506
4503	Pdpk1	6.55791e-06	-0.839146
4502	Rab25	6.57235e-06	-1.01396
4501	Slc39a6	6.57235e-06	-1.08869
4500	Man2b2	6.57959e-06	-0.875008
4499	Selenot	6.58971e-06	-0.908228
4498	Vwa5b2	6.65317e-06	-0.859479
4497	Herc1	6.69535e-06	-0.777726
4496	Afg3l2	6.69838e-06	-0.935931
4495	Srek1	6.70579e-06	-0.740624
4494	Gadd45b	6.81608e-06	-1.02132
4493	Cnot4	6.85779e-06	-0.78669
4492	Sepsecs	6.91924e-06	-0.896247
4491	Dync2li1	7.05125e-06	-1.05228
4490	Vma21	7.07439e-06	-0.814358
4488	Mrpl54	7.08105e-06	-0.774883
4487	Bud31	7.08105e-06	-0.932762
4489	Rnps1	7.08105e-06	-0.912728
4486	Gm14703	7.34378e-06	-1.19773
4485	Cpn1	7.40464e-06	-0.947515
4484	Kcnh2	7.4919e-06	-0.839893
4483	Vps41	7.50509e-06	-0.934652
4482	Slc37a1	7.51993e-06	-0.983506
4481	Rims3	7.56093e-06	-1.27361
4480	Zfp568	7.56607e-06	-0.935336
4479	Ola1	7.57614e-06	-0.878571
4478	Lmbrd1	7.59936e-06	-0.827072
4475	Yod1	7.62017e-06	-1.08458
4474	Pgap1	7.62017e-06	-1.20048
4476	Vegfa	7.62017e-06	-0.632288
4477	Pum1	7.62017e-06	-0.804655
4473	Tmem184a	7.6287e-06	-1.01916
4472	Apc	7.6455e-06	-0.768566
4471	Gm17509	7.6458e-06	-0.7841
4470	Noct	7.76097e-06	-1.17914
4469	Selenoi	7.91189e-06	-1.19049
4468	Slc7a4	7.99979e-06	-1.15109
4467	Aqp11	8.00876e-06	-1.12887
4466	Msl3l2	8.01083e-06	-1.51139
4465	Gm10401	8.09631e-06	-0.916589
4464	Rnf141	8.12992e-06	-0.761508
4463	Acadsb	8.21663e-06	-0.857718
4462	Nktr	8.23296e-06	-0.932526
4461	Tsr1	8.26001e-06	-1.00579
4460	Gmds	8.30144e-06	-1.0869
4459	Polr3k	8.30363e-06	-0.910561
4458	Rab33b	8.36148e-06	-0.95413
4457	Mau2	8.42154e-06	-0.911212
4456	Dedd	8.46196e-06	-0.93333
4455	Glb1l2	8.48063e-06	-0.988225
4454	Stt3a	8.52317e-06	-0.909578
4453	Yipf6	8.64647e-06	-0.823834
4452	Slc25a46	8.64647e-06	-0.975918
4451	Rhpn2	8.64647e-06	-1.01382
4450	Gbf1	8.72728e-06	-0.878705
4449	Hopx	8.89249e-06	-1.24905
4448	D5Ertd579e	9.0763e-06	-0.918656
4447	Sh3gl2	9.12566e-06	-1.58012
4446	Vdac1	9.16348e-06	-0.943493
4445	Retreg2	9.21727e-06	-1.04266
4444	Ube2k	9.29526e-06	-0.786026
4443	Phyh	9.37589e-06	-1.11269
4442	Fam169a	9.39256e-06	-0.931023
4441	Ythdc1	9.40927e-06	-0.676049
4440	Ctr9	9.51124e-06	-0.841983
4439	Usp9x	9.68245e-06	-0.892383
4438	Zdhhc3	9.73712e-06	-0.932581
4437	Hnrnph3	9.75862e-06	-0.864991
4436	Prrc1	9.86424e-06	-0.980106
4435	Togaram1	9.87123e-06	-0.926519
4434	Pcx	1.00637e-05	-1.00814
4432	Anapc16	1.0078e-05	-0.860768
4433	Bola3	1.0078e-05	-0.644075
4431	Upb1	1.02372e-05	-0.956719
4430	1810026B05Rik	1.02445e-05	-0.865744
4429	Syt5	1.02627e-05	-1.07389
4428	Mtmr2	1.0325e-05	-0.7173
4427	Rab6a	1.03641e-05	-0.87857
4426	Smarcc1	1.03641e-05	-0.879094
4425	Cct2	1.04003e-05	-0.996396
4424	Cul4a	1.04344e-05	-0.915559
4423	Rnf5	1.04419e-05	-0.999402
4422	Myt1	1.07158e-05	-0.907489
4421	Triap1	1.08199e-05	-0.967854
4420	Ei24	1.08924e-05	-0.882237
4419	Ppp1r10	1.09585e-05	-0.710224
4418	Uba5	1.10343e-05	-0.957527
4417	Inafm1	1.10375e-05	-0.876038
4416	Nucks1	1.10831e-05	-0.696966
4415	Paip1	1.11346e-05	-0.819677
4414	Tmc4	1.11346e-05	-0.898262
4413	Timm17b	1.11497e-05	-0.935213
4412	Gm16759	1.1234e-05	-0.607031
4411	Suox	1.12925e-05	-1.05043
4410	Rasd1	1.13416e-05	-1.14065
4409	Ubr3	1.13595e-05	-0.848726
4408	Gipr	1.14599e-05	-0.996572
4407	Pdzd8	1.14927e-05	-0.892194
4406	Cog1	1.15377e-05	-0.881483
4405	Rims2	1.16274e-05	-0.929862
4404	Fbxo21	1.16457e-05	-0.828683
4403	Rps6ka2	1.16641e-05	-0.860603
4402	Hsbp1l1	1.17123e-05	-1.26164
4399	Alg2	1.17729e-05	-0.825316
4400	Hadhb	1.17729e-05	-1.00206
4401	Mns1	1.17729e-05	-1.02849
4398	Tgoln1	1.18554e-05	-0.928135
4397	Asna1	1.18554e-05	-0.662183
4396	Kmt2c	1.20672e-05	-0.759779
4395	Snd1	1.21428e-05	-0.845458
4394	Mlec	1.23282e-05	-1.05246
4393	Hsp90b1	1.25242e-05	-0.725623
4392	Golim4	1.25361e-05	-0.927566
4391	Pip5k1b	1.25559e-05	-1.09935
4390	Slc37a4	1.27743e-05	-0.960618
4389	Exoc4	1.27769e-05	-0.872853
4388	Hdlbp	1.27769e-05	-0.944611
4387	Chrnb2	1.27863e-05	-0.74567
4386	Ppp6r3	1.28065e-05	-0.832452
4385	Fam117a	1.28106e-05	-0.81368
4384	Tmem231	1.29783e-05	-1.26099
4383	Actr10	1.30595e-05	-0.942222
2	Clps	1.31523e-05	1.57087
4382	Tmem214	1.32569e-05	-0.859592
4381	Cyp51	1.33369e-05	-1.09163
4380	Tbc1d15	1.33779e-05	-0.8368
4379	Isoc1	1.34786e-05	-0.872126
4378	Mark3	1.35499e-05	-0.750976
4377	Nrbf2	1.35499e-05	-0.941299
4376	Ppp4r3a	1.36865e-05	-0.79378
4375	Supt6	1.37343e-05	-0.757497
4374	Impdh1	1.38201e-05	-0.777914
4373	Zmat2	1.38275e-05	-0.710523
4372	Atp2b1	1.39183e-05	-0.959845
4371	Cggbp1	1.39183e-05	-0.728749
4370	Scamp5	1.4023e-05	-0.891578
4369	Acp1	1.41582e-05	-0.943623
4368	Mat1a	1.41987e-05	-0.969534
4367	Pcbd1	1.44903e-05	-1.02802
4366	Ppm1h	1.45487e-05	-0.8877
4365	Sgms2	1.45487e-05	-0.84066
4364	Etf1	1.45718e-05	-0.79344
4363	Lrrc41	1.46411e-05	-0.849244
4362	Hadh	1.46799e-05	-0.98733
3	Zfp36l1	1.46865e-05	1.32814
4361	Las1l	1.46865e-05	-0.968359
4360	Klhl9	1.47192e-05	-0.832289
4359	Grk3	1.49267e-05	-0.917632
4358	Gm44187	1.49756e-05	-0.816434
4357	Fam222b	1.50848e-05	-0.90589
4356	Arfip2	1.51184e-05	-0.91903
4355	Ggact	1.51425e-05	-1.0012
4354	2310039H08Rik	1.5205e-05	-0.832344
4353	Pfn2	1.52069e-05	-1.04796
4352	2310030G06Rik	1.52472e-05	-0.950673
4351	Ap2b1	1.5294e-05	-0.762581
4350	Parp8	1.53926e-05	-0.914133
4349	Rabl6	1.55896e-05	-0.827796
4348	Zbtb11	1.55916e-05	-0.775114
4347	Ndufab1	1.56612e-05	-0.852717
4346	Tlcd4	1.56612e-05	-1.09505
4345	Ildr1	1.56665e-05	-0.974916
4344	Gm4419	1.56772e-05	-0.872234
4343	Ube2o	1.56772e-05	-0.87145
4342	Pecr	1.57287e-05	-1.06818
4341	A230057D06Rik	1.58068e-05	-0.793467
4340	Tor1a	1.58255e-05	-0.942154
4339	Nt5m	1.60178e-05	-1.00957
4338	Zfp207	1.6121e-05	-0.774309
4337	Inafm2	1.62656e-05	-0.964209
4336	Cdc5l	1.63259e-05	-0.848134
4335	Desi1	1.6493e-05	-0.852772
4334	Ndufs1	1.6494e-05	-0.839835
4333	Oga	1.6494e-05	-0.786336
4332	C8b	1.65274e-05	-1.0915
4331	Sde2	1.6584e-05	-0.873755
4330	Naa20	1.6584e-05	-0.880379
4329	Hacd3	1.66768e-05	-0.810195
4328	Cpq	1.66896e-05	-1.2062
4327	Dtnbp1	1.67444e-05	-1.09803
4326	Spg7	1.68064e-05	-0.955422
4325	Hectd4	1.68324e-05	-0.767633
4	Tmsb10	1.68324e-05	0.725175
4324	Stau2	1.69726e-05	-0.833276
4322	Ccar1	1.69734e-05	-0.808175
4319	Gm26759	1.69734e-05	-0.715273
4318	Slc6a20b	1.69734e-05	-0.817293
4320	Fam171b	1.69734e-05	-1.32026
4323	Neo1	1.69734e-05	-0.786831
4321	Rai2	1.69734e-05	-0.968461
4317	Atp6v1h	1.70567e-05	-0.861377
4316	Npepps	1.70567e-05	-0.741698
4315	Zfhx2	1.70664e-05	-0.707377
4314	Ddx1	1.7144e-05	-0.776425
5	Jund	1.71447e-05	0.198635
4313	Chd6	1.71447e-05	-0.730561
4312	Atad1	1.71447e-05	-0.834836
4311	Tmem229b	1.71492e-05	-1.0144
4310	Yipf5	1.71492e-05	-0.934439
4309	Vezf1	1.71492e-05	-0.832519
4308	Taz	1.72434e-05	-0.88362
4306	Fip1l1	1.72434e-05	-0.791812
4307	Pfdn1	1.72434e-05	-0.711659
4305	Fnta	1.72966e-05	-1.02334
4304	Cdk14	1.73863e-05	-1.00704
4303	Ankrd17	1.74036e-05	-0.796738
4302	Sgsm3	1.741e-05	-0.956212
4301	Slc35b4	1.75039e-05	-1.14025
4300	Cyp4f17	1.7514e-05	-0.888946
4299	Ttyh2	1.75754e-05	-0.873415
4298	Pex3	1.78776e-05	-0.838978
4297	Anp32e	1.81696e-05	-0.804894
4296	P4htm	1.82143e-05	-0.986201
4295	Efr3a	1.84117e-05	-0.840582
4294	Nars	1.84792e-05	-0.794624
4293	Ncoa2	1.84792e-05	-0.849375
4292	Ensa	1.85555e-05	-0.786904
4291	Micos10	1.86011e-05	-0.756051
4290	Cand1	1.8612e-05	-0.847942
4289	Zfp24	1.87862e-05	-0.942528
4288	Ap3s1	1.88559e-05	-0.891421
4287	Gpbp1	1.91037e-05	-0.818188
4286	Pycr2	1.92065e-05	-1.12142
4285	Chid1	1.92657e-05	-0.91918
4284	Tmem41b	1.94418e-05	-0.83995
4283	Zer1	1.94646e-05	-1.03108
4282	Mfap1b	1.94646e-05	-0.704794
4281	Tusc3	1.9472e-05	-0.988113
4280	Pycr1	1.95564e-05	-1.0489
4279	Dapl1	1.96085e-05	-1.0909
4278	Tox3	1.9616e-05	-0.700197
4277	Dpp3	1.96222e-05	-0.899939
4276	Isoc2b	1.96222e-05	-1.12312
4275	Nucb2	1.96222e-05	-0.988704
4274	Krt10	1.9855e-05	-0.792834
4273	Uqcc3	1.99452e-05	-0.773714
4272	Atp6v0d1	1.99653e-05	-0.720997
4271	Dusp11	2.00228e-05	-0.662715
4270	Atp5md	2.00263e-05	-0.587638
4269	Timm23	2.00424e-05	-0.966274
4268	Cbfa2t2	2.00793e-05	-0.836623
4267	Akr1c13	2.01329e-05	-1.11291
4265	Tcaf1	2.01736e-05	-0.852142
4266	Btbd17	2.01736e-05	-1.05037
4264	Gclm	2.02192e-05	-0.908117
4263	Jmjd1c	2.04461e-05	-0.812683
4262	Agap1	2.05178e-05	-0.795004
4261	Slc39a9	2.05641e-05	-0.782761
4260	Khk	2.06789e-05	-1.14036
4259	Mapk8ip1	2.07513e-05	-0.673634
4258	Fundc1	2.08283e-05	-0.850455
4257	Dcaf7	2.08581e-05	-0.821533
4256	Abcf1	2.0862e-05	-0.762443
4255	Ctcf	2.10349e-05	-0.799543
4254	Ccdc91	2.12004e-05	-0.963076
4253	Map3k12	2.12088e-05	-0.552702
4252	Dynlt1c	2.1252e-05	-0.586772
4251	Zdhhc20	2.1252e-05	-0.794237
4250	Smarca4	2.12956e-05	-0.908677
4249	Hspa4l	2.14543e-05	-0.887009
4248	Farsb	2.16722e-05	-0.923502
4247	Nsrp1	2.17661e-05	-0.742871
4246	Golga4	2.18826e-05	-0.956053
4245	Dnajc10	2.18826e-05	-0.783608
4244	Sdhaf1	2.18914e-05	-0.960644
4243	Chmp1a	2.19907e-05	-0.967968
4242	Mettl1	2.21682e-05	-0.691355
4241	Fam216a	2.25879e-05	-0.970063
4240	Sbno1	2.2634e-05	-0.892305
4239	Armcx2	2.2634e-05	-0.818668
4238	C230071H17Rik	2.27086e-05	-1.132
6	H2-D1	2.27552e-05	0.0652922
4237	Klhdc2	2.28394e-05	-0.913615
4236	Ttc33	2.28394e-05	-0.86961
4235	Smim20	2.28484e-05	-0.937409
4234	Cars	2.28484e-05	-0.957291
4233	Atg13	2.28575e-05	-0.803462
4232	Rabggtb	2.28575e-05	-0.9028
4231	Muc4	2.31891e-05	-1.29403
4229	Ppat	2.31891e-05	-1.03318
4230	Golga7	2.31891e-05	-0.884157
4228	Prepl	2.32368e-05	-0.796623
4227	Cdadc1	2.32559e-05	-0.820485
4226	Gm45606	2.33422e-05	-0.897417
4225	Birc2	2.33998e-05	-0.792993
4224	Coa5	2.36175e-05	-0.784806
4223	Jpt2	2.38174e-05	-0.848755
4222	Ppp2r5b	2.40438e-05	-0.791142
4221	Thoc7	2.41875e-05	-0.621379
4219	Abhd15	2.43421e-05	-0.742471
4218	Ccnt2	2.43421e-05	-0.72508
4217	Smap2	2.43421e-05	-0.709897
4220	Ergic2	2.43421e-05	-0.848868
4216	Ubr4	2.43672e-05	-0.817255
4215	Mafg	2.43973e-05	-0.847225
4214	Rab1a	2.44627e-05	-0.934986
4213	Ankrd33b	2.45735e-05	-0.876795
4212	Fam174b	2.48272e-05	-1.04782
4211	Paip2b	2.49038e-05	-0.788356
4210	Aldh18a1	2.49555e-05	-0.837609
4209	Med25	2.49555e-05	-0.785313
4208	Gls	2.49555e-05	-0.781034
7	Dhrs3	2.51097e-05	1.49732
4207	Mrpl42	2.53012e-05	-0.83606
4206	Rnf220	2.53536e-05	-0.905625
4205	Insm1	2.53536e-05	-0.654749
4204	Tra2b	2.53957e-05	-0.745352
4203	Mtdh	2.53957e-05	-0.792502
4202	Vapb	2.5448e-05	-0.71298
4201	Srp9	2.54483e-05	-0.838771
4200	Dynlt3	2.56161e-05	-0.863954
4199	Pias1	2.56269e-05	-0.813554
4198	Seh1l	2.56798e-05	-1.03535
4197	Gga2	2.58384e-05	-0.901581
4196	Arcn1	2.61368e-05	-0.935337
4195	Slc29a1	2.62982e-05	-0.950256
4194	Cib2	2.63201e-05	-0.885832
4193	Brd3	2.63852e-05	-0.774183
4192	Nbas	2.66243e-05	-0.831914
4191	Psip1	2.68654e-05	-0.854641
4190	Hap1	2.69704e-05	-0.649562
4189	Atp6v0a1	2.70095e-05	-0.626247
4187	Sgpp1	2.72879e-05	-0.753834
4188	Cstf3	2.72879e-05	-0.675166
4185	Akirin1	2.75916e-05	-0.880826
4186	Abr	2.75916e-05	-0.772859
4184	Dock11	2.76034e-05	-1.15234
4183	Rab28	2.76943e-05	-0.832078
4182	Sez6l2	2.76954e-05	-1.04871
4181	Mrps23	2.76954e-05	-0.89293
4180	Marveld3	2.82325e-05	-0.884826
4179	Ilrun	2.83486e-05	-0.812339
4178	Tbc1d16	2.84013e-05	-0.910823
8	Gm10800	2.87867e-05	0.831801
4177	Rpn1	2.88697e-05	-0.949707
4176	Slitrk6	2.89705e-05	-0.965933
4175	Ate1	2.90777e-05	-0.704287
4174	Clk1	2.9209e-05	-0.771847
4173	Serpini1	2.92872e-05	-0.983177
4172	Tmtc3	2.95094e-05	-0.952427
4171	Mmadhc	2.97394e-05	-0.926888
4170	Slc38a2	2.99345e-05	-0.716949
4169	Ppp2r5e	3.03152e-05	-0.871043
4168	Decr2	3.0452e-05	-0.860569
4167	Phf5a	3.05769e-05	-0.814148
4166	Ubr2	3.07281e-05	-0.764968
4165	Fxr2	3.07281e-05	-0.716474
4164	Tmem42	3.0729e-05	-0.941414
4163	Nsd2	3.08569e-05	-0.875647
4162	Rere	3.08569e-05	-0.68998
4161	P4ha1	3.08569e-05	-0.754322
9	Cd24a	3.09206e-05	1.33618
4160	Hltf	3.09467e-05	-0.930957
4159	Hivep3	3.10043e-05	-0.798206
4158	Lcorl	3.11632e-05	-0.745711
4157	Scly	3.15408e-05	-0.841357
4156	Numa1	3.15408e-05	-0.764377
4154	Pkdcc	3.16969e-05	-0.788738
4155	9930021J03Rik	3.16969e-05	-0.667335
4153	Dync2h1	3.17367e-05	-0.784193
4152	Phtf1	3.19834e-05	-0.841203
4151	Pck2	3.20885e-05	-0.85922
4150	Golga3	3.21418e-05	-0.820087
4149	1700086L19Rik	3.27082e-05	-0.972583
4148	Srebf2	3.28423e-05	-0.75763
4147	Rsrc2	3.31509e-05	-0.809269
4146	Guk1	3.36118e-05	-1.09952
4145	Alkbh6	3.37289e-05	-0.85699
4144	Derl1	3.38122e-05	-0.863533
10	Pfn1	3.39575e-05	0.0757571
4142	Trp53i13	3.40371e-05	-0.859927
4141	Rap1a	3.40371e-05	-0.846474
4143	Nipal2	3.40371e-05	-0.787946
4140	Ckap5	3.4095e-05	-0.886874
4139	Tmem80	3.4095e-05	-0.746375
4138	Nfil3	3.41378e-05	-0.947464
4137	Qrich1	3.43469e-05	-0.703809
4136	Nop58	3.44457e-05	-0.703892
4135	Smim1	3.44472e-05	-0.734273
4134	Prpf40a	3.44696e-05	-0.835154
4133	Eif4e	3.44711e-05	-0.955844
4132	Sys1	3.4872e-05	-1.01456
4131	Nbr1	3.50148e-05	-0.750655
4130	Ddx50	3.52647e-05	-0.956373
4129	Cryl1	3.53162e-05	-1.12521
4128	Mrpl57	3.53321e-05	-0.757303
4127	Otud5	3.53908e-05	-0.744415
11	Ctrb1	3.54211e-05	1.7152
4126	Stim1	3.56054e-05	-0.714904
4125	Ddx41	3.56054e-05	-0.787071
4124	Prxl2a	3.56054e-05	-0.896765
4123	Ncor2	3.59337e-05	-0.649352
4122	Slain2	3.59337e-05	-0.811676
4121	Elp5	3.62558e-05	-0.947409
4120	Mak16	3.63601e-05	-0.934416
4119	Yeats4	3.63692e-05	-0.8572
4118	Zwint	3.64371e-05	-1.10557
4117	Vps8	3.64556e-05	-1.29316
4116	Amer2	3.64556e-05	-1.08189
4115	Ksr2	3.66126e-05	-0.903435
4114	Slc30a9	3.66126e-05	-0.679124
4113	Endog	3.66126e-05	-0.79227
4112	Pak4	3.66126e-05	-0.871971
4111	Rnf182	3.66126e-05	-1.79104
4110	R3hdm4	3.66811e-05	-0.765975
4109	Pdia4	3.68832e-05	-0.956628
4108	Ankhd1	3.69597e-05	-0.711161
4107	Pdcl	3.72628e-05	-0.959467
4106	Parg	3.72628e-05	-0.979408
4105	Suco	3.74153e-05	-0.77475
4104	Bex1	3.78568e-05	-0.873833
4103	Gtf2b	3.78894e-05	-0.961294
12	Prss2	3.81255e-05	1.69876
4101	Smyd2	3.81255e-05	-0.870462
4102	Tnrc6b	3.81255e-05	-0.636182
4100	Gm45507	3.81891e-05	-0.718943
4099	Mob4	3.82145e-05	-0.768426
4098	Map3k7	3.84248e-05	-1.00297
4097	Dcaf13	3.84736e-05	-0.965311
4096	Rpgrip1	3.87553e-05	-0.649736
4095	Nsd3	3.88357e-05	-0.846155
4094	Qtrt2	3.92933e-05	-1.15453
4093	0610012G03Rik	3.92957e-05	-0.781362
4092	Epm2aip1	3.96947e-05	-0.776264
4091	Tes	3.9793e-05	-0.866828
4090	Slc40a1	3.98515e-05	-0.975733
4089	Sqor	3.99421e-05	-0.961515
4088	Rpn2	4.02827e-05	-0.991182
4087	Rnf10	4.04716e-05	-0.66288
4086	Mmut	4.08738e-05	-0.838819
4085	Sec24a	4.11231e-05	-0.719969
4084	Zmym4	4.13323e-05	-0.637524
4083	Zfyve21	4.13433e-05	-1.00342
4082	B4galt6	4.16287e-05	-0.730092
4081	Osbpl1a	4.16732e-05	-1.02524
4080	Tent5c	4.19439e-05	-0.803874
4079	Akt3	4.20897e-05	-0.811508
4078	Ing2	4.21938e-05	-0.716957
4077	Rnf146	4.25218e-05	-0.860097
4076	Golph3	4.25218e-05	-0.760235
4075	Wnt4	4.27123e-05	-1.24942
4074	Ankrd13c	4.27324e-05	-0.814009
4073	Dync1i2	4.27525e-05	-0.695571
4072	Glul	4.27726e-05	-0.868192
4071	Usp33	4.2827e-05	-0.773786
4070	Ubn1	4.28986e-05	-0.809972
4069	Larp1b	4.30823e-05	-0.674474
4068	Mcur1	4.31489e-05	-0.884084
4067	Gnai1	4.31489e-05	-1.01799
4066	Chchd10	4.34289e-05	-0.839408
4065	Atxn1	4.35799e-05	-0.754999
4064	Zzz3	4.36442e-05	-0.788449
4063	Anapc13	4.36474e-05	-0.567449
4062	Prelid3b	4.36681e-05	-0.902852
4061	Ern1	4.38288e-05	-0.759775
4060	Glis3	4.39548e-05	-0.931776
4059	Isca1	4.424e-05	-0.930493
4058	Kif12	4.45447e-05	-0.868204
4057	Slc35c2	4.45659e-05	-0.86058
4056	Kdm5b	4.45872e-05	-0.785831
4055	Syne4	4.47154e-05	-1.02548
4054	Fam13b	4.49874e-05	-1.11793
4053	Mrps36	4.51528e-05	-0.667114
4052	Ppp3r1	4.53097e-05	-0.69691
4051	Aak1	4.57947e-05	-0.743152
4050	Dcaf11	4.59905e-05	-0.875794
4049	Rtn4	4.61226e-05	-0.814487
4048	Txndc17	4.61392e-05	-0.899665
4047	Srf	4.61392e-05	-0.935664
4046	Mapk1ip1	4.66793e-05	-0.859706
4045	Hsd17b12	4.68957e-05	-0.86719
4043	Inha	4.68957e-05	-0.833953
4044	Rnf34	4.68957e-05	-0.803308
4042	Mettl9	4.69743e-05	-0.815263
4041	Pdha1	4.73538e-05	-0.663046
4040	Gm16174	4.76034e-05	-1.03244
4039	Tbck	4.77022e-05	-0.923116
4038	Hspd1	4.77917e-05	-0.945062
4037	Ergic1	4.79671e-05	-0.743853
4036	Stx3	4.79903e-05	-0.838686
4035	Eif1a	4.83488e-05	-0.851597
4034	Galnt1	4.83914e-05	-0.66831
4033	G3bp2	4.84533e-05	-0.855209
13	Itm2b	4.8496e-05	0.0203314
4032	Etfa	4.9395e-05	-0.909162
4031	Flnb	4.95171e-05	-0.793117
4030	Ctsf	5.01348e-05	-0.968281
4028	As3mt	5.0323e-05	-0.933645
4029	Lin7c	5.0323e-05	-0.79025
4027	Cycs	5.04274e-05	-0.810258
4026	4632427E13Rik	5.05521e-05	-0.883721
4025	Gid4	5.09841e-05	-0.791136
4024	Eif2a	5.09841e-05	-0.865736
4023	Sgms1	5.11507e-05	-0.787883
4022	Zfp292	5.12365e-05	-0.780738
4021	Wdr33	5.14651e-05	-0.806315
4020	Tbc1d9b	5.19823e-05	-0.745261
4019	Gpr137b-ps	5.21108e-05	-0.724743
4018	Esyt2	5.25141e-05	-0.792413
4017	Mir670hg	5.25141e-05	-0.832959
4016	Nol12	5.26855e-05	-0.881702
4015	Fzd3	5.31093e-05	-0.720236
4014	Dynlt1a	5.32405e-05	-0.622671
4013	Ssbp1	5.34566e-05	-0.673812
4012	Apbb1	5.34616e-05	-0.86814
4011	Sh3pxd2a	5.37849e-05	-0.804359
4010	Mllt10	5.38857e-05	-0.674675
4009	Mfap1a	5.40509e-05	-0.726108
4008	Abcc5	5.40881e-05	-0.645183
4007	Fem1b	5.41519e-05	-0.805702
4006	Mrps17	5.41519e-05	-0.801904
4005	Cdc23	5.42857e-05	-0.868056
4004	Tmem30a	5.46571e-05	-0.89059
4003	Slc44a3	5.47056e-05	-0.770069
4002	Ap1m2	5.47109e-05	-0.868687
4001	Elp2	5.47811e-05	-0.847087
4000	Rprd1b	5.48298e-05	-0.714753
3999	Sec16a	5.5074e-05	-0.728132
3998	Plcxd3	5.51012e-05	-1.17613
3997	Ankib1	5.53248e-05	-0.812384
3996	Man1a	5.54781e-05	-0.737063
3995	Pmm2	5.54781e-05	-0.912014
3994	Tmem218	5.61558e-05	-0.918356
3993	Tmem167b	5.63168e-05	-0.866569
3992	Stambp	5.65675e-05	-0.72994
3991	Tpp2	5.68417e-05	-0.793208
3990	Cdc37l1	5.70946e-05	-0.670087
3989	Rev3l	5.73713e-05	-0.831954
3988	Rasa1	5.73885e-05	-0.805577
3987	Nup88	5.75076e-05	-0.749001
3986	Cox17	5.76838e-05	-0.602776
3985	Tom1l2	5.79404e-05	-0.75608
3984	Ggps1	5.79464e-05	-0.757717
3983	Arl5a	5.82156e-05	-0.816928
3982	Zfp330	5.88735e-05	-0.860075
3981	Spcs2	5.88735e-05	-0.839999
3980	Gm17334	5.92634e-05	-1.06025
3979	Celf2	5.9293e-05	-0.811752
3978	Rnf14	5.94457e-05	-0.819255
3977	Scamp1	5.94457e-05	-0.719848
3976	Dusp18	5.97334e-05	-0.879886
3975	Hnrnpa3	5.9775e-05	-0.742425
3974	Tmem230	5.98638e-05	-0.927171
3973	Ubqln1	6.01535e-05	-0.708345
3971	Ctnnd2	6.11924e-05	-0.847652
3972	Mthfsd	6.11924e-05	-0.900355
3970	M6pr	6.13073e-05	-0.912092
3969	Exosc3	6.13381e-05	-0.880738
3968	Smim7	6.16226e-05	-0.918038
3967	Lmo7	6.18962e-05	-0.838161
14	Sycn	6.19759e-05	1.44391
3966	Mrps12	6.20801e-05	-0.980251
3965	Wsb2	6.26749e-05	-0.928606
3964	Ndufb2	6.3282e-05	-0.646365
3963	Dph6	6.3282e-05	-0.759163
3962	Hp1bp3	6.35129e-05	-0.828544
3961	Smarca2	6.37321e-05	-0.837835
3960	Nrtn	6.37892e-05	-0.935399
3959	Mesd	6.38338e-05	-0.845827
3958	Ap3d1	6.38732e-05	-0.908356
3957	Nelfa	6.38732e-05	-0.988042
3956	Itpa	6.39054e-05	-0.881236
3955	Uqcrfs1	6.39127e-05	-0.944385
3954	Zkscan1	6.40454e-05	-0.819297
3953	Srsf1	6.40526e-05	-0.692427
3952	Rab5b	6.406e-05	-0.692623
3951	Fra10ac1	6.53352e-05	-0.792201
3950	Srsf10	6.54965e-05	-0.723871
3949	Hadha	6.62003e-05	-0.744363
3948	Eprs	6.62857e-05	-0.93692
3947	Tomm22	6.6736e-05	-0.831406
3946	Coq9	6.67567e-05	-0.954599
3945	Cntnap2	6.75396e-05	-1.1063
3944	Ccni	6.81177e-05	-0.750249
3943	Maged2	6.8139e-05	-0.999627
3942	Tfam	6.81602e-05	-0.864335
3941	Cdc42bpa	6.8355e-05	-0.736968
3940	Hnrnpdl	6.87516e-05	-0.751496
3939	Atp2b2	6.87865e-05	-0.990178
3938	Dyrk2	6.92531e-05	-0.818132
3937	H2bc4	6.93019e-05	-1.04664
3936	Glyr1	6.93372e-05	-0.659946
3935	Rbl2	6.95571e-05	-0.822131
3934	Ppp3cb	6.95571e-05	-0.70637
3933	Timmdc1	6.98649e-05	-0.785748
3932	Akr1c19	6.99006e-05	-0.881742
3931	Bend7	6.99363e-05	-1.03009
3930	Tmem219	7.0054e-05	-0.796041
3929	Thoc3	7.02954e-05	-0.948188
3928	Zkscan3	7.07443e-05	-0.767551
3927	Polb	7.08772e-05	-0.725355
3926	Rars2	7.09135e-05	-0.954826
3925	Npepl1	7.11716e-05	-0.772723
3924	Gpr119	7.1375e-05	-1.30491
3923	Agfg1	7.16347e-05	-0.708407
3922	Gm43118	7.18113e-05	-0.676
3921	Adam22	7.18202e-05	-0.860598
3920	Resp18	7.24195e-05	-1.72355
3919	Pigs	7.31232e-05	-0.892257
3918	Cntn1	7.38623e-05	-1.36722
3917	Lrba	7.38714e-05	-0.708745
3916	Gm44170	7.40431e-05	-0.562825
3915	Smim22	7.40431e-05	-0.5135
3914	Oxr1	7.40431e-05	-0.77666
3913	Dld	7.43413e-05	-0.767535
3912	Necap1	7.44665e-05	-0.810702
3911	Kcnn3	7.45194e-05	-0.852371
3910	Cdc27	7.58008e-05	-0.934579
3909	Sgpp2	7.64713e-05	-0.870597
3908	Asah1	7.64713e-05	-0.946562
3907	Trmt6	7.66894e-05	-0.868555
3906	Arl6	7.69978e-05	-0.879936
3905	0610009B22Rik	7.75782e-05	-0.846
3904	Khnyn	7.79354e-05	-0.694189
3903	Tcea1	7.83703e-05	-0.623681
3902	Lrrc47	7.84107e-05	-0.704667
3901	Tspan15	7.84665e-05	-0.920801
3900	Csnk1a1	7.85986e-05	-0.849462
3899	Luc7l	7.93136e-05	-0.650502
3898	Mrpl39	7.97868e-05	-0.748039
3897	Irf2bp1	8.00141e-05	-0.812205
3896	Ubxn2a	8.02265e-05	-0.687817
3895	Eef2kmt	8.0533e-05	-0.666581
3894	Ebag9	8.13909e-05	-0.73234
3893	Pnrc2	8.23213e-05	-0.793748
15	Nfib	8.26841e-05	1.43699
3892	Igsf9b	8.26841e-05	-1.16202
3891	Sfxn1	8.26841e-05	-0.869451
3890	Snx14	8.26841e-05	-0.744579
3889	Pten	8.27751e-05	-0.718431
3888	Psmg1	8.30911e-05	-0.935056
3887	Ero1l	8.40075e-05	-0.936289
3886	Amn1	8.42628e-05	-0.825573
3885	Maml3	8.54173e-05	-0.704484
3884	Gm20300	8.54173e-05	-0.766193
3883	Sf3a1	8.54287e-05	-0.730908
3882	Abcd3	8.60699e-05	-0.69828
3881	Kif5c	8.64815e-05	-0.898964
3880	Mib1	8.6488e-05	-0.667684
3879	Hprt	8.6488e-05	-0.943836
3878	Ngrn	8.66836e-05	-0.853422
3877	Dcaf12l1	8.70141e-05	-1.02167
3876	Rpl36al	8.74301e-05	-0.580349
3875	Sumf1	8.83411e-05	-0.83543
3874	Fam76a	8.88317e-05	-0.694748
3873	Pitpnm3	8.92905e-05	-1.03095
3872	T2	8.96477e-05	-1.22344
3871	Denr	8.97811e-05	-0.697806
16	Pnlip	9.01576e-05	1.51737
3870	Fkrp	9.02171e-05	-0.913188
3869	Itfg1	9.02171e-05	-0.808753
3868	Chmp4b	9.05381e-05	-0.658569
3867	Dpp7	9.05381e-05	-0.917243
3866	Mlxip	9.06729e-05	-0.677728
3865	Styx	9.06854e-05	-0.65369
3864	Eno2	9.07107e-05	-1.12578
3863	Tnrc6a	9.07107e-05	-0.636397
3862	Pik3c2a	9.07758e-05	-0.756872
3861	Ppfia1	9.1262e-05	-0.785729
3860	Thumpd1	9.13803e-05	-0.910914
3859	8030462N17Rik	9.22064e-05	-0.701378
3858	Lsr	9.22371e-05	-0.924242
3857	Irak1	9.23034e-05	-0.838763
3856	Gripap1	9.23698e-05	-0.730008
3855	Dync1li1	9.25787e-05	-0.746773
3854	Rybp	9.28774e-05	-0.675266
3853	Spty2d1	9.31053e-05	-0.680655
3852	Glrx3	9.33518e-05	-0.86811
3851	Hid1	9.35629e-05	-0.806618
3850	Surf4	9.36844e-05	-0.957456
3849	Fntb	9.46031e-05	-1.07097
3848	Ddx42	9.47623e-05	-0.676524
3847	Tceal1	9.50314e-05	-0.916346
3846	Gm17018	9.60734e-05	-0.729421
3845	Mrps33	9.72757e-05	-0.829465
3844	Man1a2	9.7327e-05	-0.681865
3843	Cdc14b	9.77343e-05	-1.13716
3842	Arhgap24	9.87099e-05	-0.687552
3841	Rint1	9.90847e-05	-0.695132
3840	Xrcc5	9.91942e-05	-0.9841
3839	Srp68	9.93609e-05	-0.862964
3838	Akt1s1	9.96044e-05	-0.69738
3837	Ndufs3	9.98055e-05	-0.873708
3836	Slc50a1	9.98055e-05	-0.841007
3835	Nptn	9.99542e-05	-0.685084
3834	Ide	0.000100329	-0.700731
3833	Kdm2a	0.000100329	-0.724448
3832	Eps8	0.000100517	-0.947042
3831	Scrn1	0.00010059	-0.784847
3830	Pcnx	0.000100721	-0.688819
3829	Rora	0.000100793	-0.795188
3828	Armc5	0.000100905	-0.892724
3827	Elp3	0.000101036	-0.805871
3826	Gsr	0.000101439	-0.788462
3825	1810009A15Rik	0.000101493	-0.66021
3824	Sgpl1	0.000101586	-0.659581
3823	Eif4b	0.000101796	-0.76517
3822	Relt	0.000101929	-1.10768
3821	Arsb	0.000102846	-0.684245
3820	Gatad1	0.000102999	-0.639952
3819	Dpm2	0.000103094	-0.77149
3818	Mrps14	0.000103485	-0.77551
3817	Cux2	0.000103898	-0.722432
3816	Fam214a	0.000104832	-0.93254
3815	Hsf1	0.000105346	-0.729327
3814	Rasa2	0.000105346	-0.876486
3813	Uggt1	0.000105543	-0.799593
3812	Dexi	0.000106309	-0.891435
3811	Sptlc1	0.000106773	-0.935099
3810	Mthfd2	0.00010683	-0.972921
3809	Orc3	0.000107337	-0.919105
3808	Naa60	0.000107682	-0.792013
3807	Krcc1	0.000107699	-0.730145
3806	C1qtnf4	0.000108004	-0.618338
3805	Dhrs4	0.000108062	-0.987295
3804	Ccdc167	0.000108327	-0.722234
3803	Api5	0.000108426	-0.685081
3802	Cpeb3	0.000109066	-0.917959
3801	Nkiras1	0.000109625	-0.704225
3800	Zc3h15	0.000109977	-0.693619
3799	Echdc1	0.000110226	-0.855573
3798	Phf3	0.000110327	-0.696217
3797	Uros	0.000110618	-0.97662
3796	Bcl7b	0.000110762	-0.805308
3794	Acat1	0.000110839	-0.93448
3795	Fbxo2	0.000110839	-1.01507
3793	Eif3b	0.000110941	-0.822087
3792	Fubp3	0.000111553	-0.719139
3791	Med21	0.00011174	-0.72847
3790	Mrpl1	0.000115479	-0.784299
3789	Rdh14	0.000115916	-0.874544
3788	C130089K02Rik	0.00011702	-0.90549
3787	Gm36738	0.000117127	-0.749138
3786	B3gnt9	0.00011719	-0.937822
3785	Armc1	0.000117588	-0.840146
3784	Gck	0.000118078	-0.767448
3783	Rchy1	0.000118096	-0.883458
3782	4933434E20Rik	0.00011825	-0.791251
3781	Rab3a	0.000118269	-0.866186
3778	Mtcl1	0.000118912	-0.774758
3779	Syndig1l	0.000118912	-0.828439
3780	Mical3	0.000118912	-0.920122
3777	Med7	0.000119248	-0.866655
3776	Synpr	0.000119448	-1.3788
17	Cdc42ep1	0.000119513	1.46179
3775	Tmem127	0.000119669	-0.729318
3774	Csnk2a1	0.000120463	-0.586001
3773	Hexa	0.000120849	-1.17689
3772	Pon3	0.000121167	-1.07624
3771	Zfp422	0.000121579	-0.91861
3770	Ints3	0.000123201	-0.72136
3769	Uba3	0.000123337	-0.909234
3768	Ecd	0.00012425	-0.767141
3765	Gem	0.000124499	-1.2438
3767	Ak1	0.000124499	-0.858423
3766	Gcc2	0.000124499	-0.673089
18	Cela1	0.000124898	1.60541
3764	Dcaf1	0.00012506	-0.818705
3763	Xrn2	0.000125247	-0.834829
3762	Safb	0.000125862	-0.628276
3761	Sap18	0.000126098	-0.604787
3760	Slc22a17	0.00012631	-0.681443
3759	Magoh	0.000127433	-0.704537
3758	Mlycd	0.000127433	-0.9065
3757	Gm17300	0.000127454	-0.587884
3756	Cdkl2	0.000127547	-1.02208
3755	Strap	0.000129001	-0.848387
3754	Fbxo9	0.000130593	-0.803936
3753	Hgfac	0.000130664	-0.892718
3752	Syap1	0.000131877	-0.647272
3751	Mrpl13	0.000131996	-0.829828
3750	Mpv17	0.000131996	-0.819486
3749	Faap20	0.000132944	-0.821528
3748	Aktip	0.000133142	-0.741588
3747	Sugp1	0.000133366	-0.774824
3746	Zfp950	0.000133691	-0.697492
3745	Ago2	0.000133815	-0.692039
3744	Ptp4a2	0.000133964	-0.77236
3743	Srxn1	0.000133986	-0.946574
3742	Unc79	0.000134948	-0.832363
3741	Prpf39	0.000135353	-0.675873
3740	Ky	0.000135581	-1.1284
3739	Ccdc115	0.000135804	-1.03929
3737	Ep400	0.000135804	-0.594678
3738	D730003I15Rik	0.000135804	-0.788407
3736	Vps53	0.000137528	-0.737243
3735	Gnl2	0.000137863	-0.805517
3734	Atg10	0.000137964	-1.04536
3733	Cnih1	0.000138194	-0.78617
3732	Zscan26	0.000138194	-0.704858
3731	Acsl4	0.000138687	-0.745672
3730	Cdh8	0.000138973	-0.969876
3729	Slc49a4	0.000139206	-0.869616
3728	Znrf2	0.000139598	-0.715487
3727	Dars	0.000141528	-0.757285
3726	Smarcc2	0.000142512	-0.612671
3725	Cebpg	0.000142512	-0.691639
3724	Ofd1	0.000142857	-1.02675
3723	Fam98b	0.000142857	-0.726884
3722	Ift74	0.000144395	-0.713902
3721	Tmem50b	0.000144474	-0.752144
3720	Ndfip2	0.000144771	-0.844974
3719	E130208F15Rik	0.000145123	-0.749228
3717	Hccs	0.00014517	-1.00524
19	Cela3b	0.00014517	1.51691
3716	Scoc	0.00014517	-0.742735
3718	Cobll1	0.00014517	-0.67031
3715	Vamp2	0.000145578	-0.634023
3714	Cep170b	0.000145604	-0.688696
3713	Mtss1	0.000146178	-0.679393
3712	Sephs2	0.000146533	-0.677283
3711	Lpp	0.00014664	-0.748637
3710	Mbp	0.00014664	-0.692855
3709	Sf3b3	0.000147827	-0.69707
3708	Mid1ip1	0.000148912	-0.890674
3707	Azin1	0.000149443	-0.726684
3706	Esyt1	0.00014975	-0.761368
3705	Acly	0.00015017	-1.09924
3704	Sbds	0.000151072	-0.83698
3703	Dcaf8	0.000151072	-0.811047
3702	Pccb	0.000151269	-0.830035
3701	Spout1	0.000151352	-0.653691
3700	Pigbos1	0.000151975	-0.583221
3699	Cfap97	0.000151975	-0.858019
3698	Gm30648	0.000152059	-0.848827
3696	Ampd2	0.000152857	-0.665858
3697	Fmr1	0.000152857	-0.705213
3695	Kidins220	0.000153286	-0.723057
3694	Atf7ip	0.000153774	-0.711898
3693	Metap2	0.000154264	-0.705155
3692	Jade3	0.000154407	-1.01051
3691	Ppil4	0.000155218	-0.730728
3690	Timm8b	0.000155333	-0.637217
3689	Ldb1	0.00015542	-0.725429
3688	Atrx	0.000155622	-0.82422
3686	C1d	0.000155679	-0.731824
3687	Sdr39u1	0.000155679	-0.729077
3681	Gm26782	0.000156347	-0.815108
3682	Dnajb2	0.000156347	-0.669328
3683	Ttc1	0.000156347	-0.687132
3684	Ube4b	0.000156347	-0.573711
3685	Habp4	0.000156347	-0.750396
3680	Tm9sf3	0.000156493	-0.814281
3679	Foxn3	0.000157786	-0.711083
3678	Ctnnal1	0.00015814	-1.02038
3677	Fam20b	0.000159238	-0.646546
3676	Ddx39b	0.000159267	-0.887073
3675	Hnrnpd	0.000159475	-0.662459
3674	Nol8	0.000160282	-0.877082
3673	Ctdspl	0.000160671	-0.677679
3672	Tmod1	0.000161002	-0.665213
3671	Mphosph10	0.000161032	-0.958939
3670	Polr2i	0.000161483	-0.597454
3669	Pcmt1	0.000162057	-0.868913
3667	Prxl2c	0.000162664	-0.752901
3668	Pfdn2	0.000162664	-0.67454
3666	Jtb	0.000163181	-0.867197
3665	Mfsd11	0.000163975	-0.662696
3664	Pin4	0.000164158	-0.552927
3663	Coq7	0.000166379	-0.849627
3662	Gnl3	0.000166503	-0.672583
3661	D130020L05Rik	0.000167156	-0.688399
3660	Ndufv3	0.000168628	-0.665217
3659	Srprb	0.000169542	-0.863139
3658	Gtf3c1	0.000170112	-0.656489
3657	Cox14	0.000170429	-0.734984
3656	Syt14	0.000171034	-0.83392
3655	Cdc16	0.000171225	-0.783639
3653	Abhd6	0.000171513	-1.05101
3654	Rtn3	0.000171513	-0.992199
3652	Impad1	0.000171865	-0.687038
3651	Arl2bp	0.000172218	-0.722318
3650	Dynll2	0.000174315	-0.681301
3649	Cacna1a	0.000175454	-0.649713
3648	Aggf1	0.00017601	-0.746118
3647	Mtch2	0.000176077	-0.889491
3646	Csde1	0.000176077	-0.75764
3645	Ap1s2	0.000177195	-0.828519
3644	Clpp	0.000177195	-0.799928
3643	Snx13	0.00017822	-0.840178
3642	Dph3	0.000178585	-0.633742
3641	Atp6v1c1	0.000179217	-0.844316
3640	Miga1	0.000179351	-0.915494
3639	Bccip	0.000179619	-0.833762
3638	Dlg4	0.000179954	-1.02331
3637	Ube4a	0.000180558	-0.745823
3636	Ten1	0.000180894	-0.826872
3635	Mpp5	0.000180895	-1.0886
3634	D630024D03Rik	0.00018093	-0.793763
3633	Zdhhc1	0.000181301	-0.8832
3632	Phf20l1	0.000181506	-0.690516
3631	Taok3	0.000181506	-0.677734
3630	Aspscr1	0.000182961	-0.79352
3629	Tcta	0.000184086	-0.843287
3628	Tenm2	0.000185424	-0.831601
3627	Reps1	0.000185942	-0.935169
3626	Socs7	0.000185978	-0.763871
3625	M5C1000I18Rik	0.000186014	-0.77402
3624	Hnrnpa1	0.000186639	-0.679602
3623	Mta3	0.000186639	-0.746022
3622	Med16	0.000186814	-0.788492
3621	Ppm1g	0.00018685	-0.830919
3620	Steap2	0.000187372	-0.906096
3619	Aftph	0.000188732	-0.665742
3618	Pabpc1	0.000188804	-0.709092
3617	Trio	0.000190916	-0.60595
3616	Uba6	0.000191874	-0.760494
3615	Psmb7	0.000192623	-0.732325
3614	Fgf12	0.000192661	-0.715304
3613	4930453N24Rik	0.000193306	-1.00163
3612	Pgrmc2	0.000193308	-0.471347
3611	Rcbtb1	0.000194565	-0.751221
3610	Camk2b	0.000194604	-1.06538
3609	Dnajc30	0.000194714	-0.919932
3608	Scamp3	0.000194824	-0.875292
3607	Trim27	0.000194863	-0.822799
3606	Opa1	0.000195045	-0.808877
3605	Tmem60	0.000195734	-0.72541
3604	Fam118a	0.00019599	-0.898185
3603	Ccnc	0.000197301	-0.927659
3602	Jmy	0.000197632	-0.806915
3600	Gatm	0.000197966	-0.799578
3601	Gnai3	0.000197966	-0.743535
3599	Macroh2a2	0.000198298	-1.02287
3598	Copz2	0.000198411	-0.787094
3597	Zc3h12c	0.000199148	-0.950489
3596	Pnpla8	0.000199814	-0.687805
3595	Abcf3	0.000199967	-0.764101
3594	Dnajc13	0.000199967	-0.826377
3593	Tspyl1	0.000200007	-0.747093
20	Try4	0.000200047	1.56719
3592	Hapln4	0.000200235	-1.02421
3591	Snx6	0.000200313	-0.679221
3590	Tulp4	0.000200612	-0.658808
3589	Mtif2	0.000201208	-0.662518
3588	Bbip1	0.000201546	-0.684517
3587	Pdp2	0.000202145	-1.23583
3586	AI413582	0.000205494	-0.697978
3585	Pomgnt2	0.000205498	-0.790939
3584	Arhgap35	0.000205805	-0.794739
3583	Pex6	0.000205922	-0.706686
3582	Sod2	0.0002081	-0.92192
3581	Nfxl1	0.000208372	-0.88235
3580	Sphk2	0.000209376	-0.529966
3579	Enpp4	0.000210002	-0.944164
3578	Rnf123	0.000210002	-0.669888
21	Cela2a	0.000210199	1.70024
3577	Adcy9	0.00021028	-0.797887
3576	A430005L14Rik	0.0002104	-0.782109
22	Rnase1	0.000211142	1.53196
3575	Snrpa	0.000212041	-0.864609
3574	P2ry1	0.000212749	-1.19911
3573	Cops5	0.000213263	-0.800406
3572	Gabbr2	0.000214486	-1.30003
3571	Dctn6	0.000214886	-0.792935
3570	Cpox	0.000215009	-0.875484
3569	E2f4	0.000217477	-0.777038
3568	Ikzf2	0.000218162	-0.943813
3567	Trub1	0.000218327	-1.04497
3566	Nudt7	0.000218533	-0.854873
3565	Ankrd10	0.000220756	-0.711603
3564	Epc1	0.000221898	-0.652851
3563	Relch	0.000222229	-0.578033
3562	Bptf	0.000222765	-0.666836
3561	Arfgef2	0.000223958	-0.817265
3560	Rps28	0.000224457	-0.517164
3559	Gtf2e2	0.000224627	-0.785606
3558	Trpc1	0.000226618	-0.801656
3557	Lypla1	0.000227456	-0.677626
3556	Cd164	0.000227502	-0.883657
3554	Tardbp	0.000228935	-0.623315
3555	Rlim	0.000228935	-0.625964
3553	Rab3b	0.000228982	-0.829044
3552	Mef2d	0.000231264	-0.540732
3551	Abhd17a	0.000231948	-0.834945
3550	Rnasek	0.000233274	-0.441736
3549	Emg1	0.000233836	-0.769424
3548	Acot13	0.000235086	-0.692049
3547	Tars	0.000235436	-0.744274
3546	Trappc5	0.000235528	-0.772072
3545	Golga5	0.000236285	-0.70746
3544	Ocrl	0.000236285	-0.800944
3542	Eif3a	0.000236285	-0.801688
3543	Gpr142	0.000236285	-0.947422
3541	Kpnb1	0.000237939	-0.722179
3540	Coq2	0.000237988	-0.832323
3539	Usp35	0.000239085	-0.908138
3538	Terf2	0.00023931	-0.798643
3537	Nphp1	0.000240105	-0.9553
3535	Fam45a	0.000240255	-0.920486
3536	Slc4a2	0.000240255	-0.680595
3534	Stag2	0.000240255	-0.617117
3533	Lrrc58	0.000241186	-0.735077
3532	Glb1	0.00024128	-0.96226
3531	Ap2a1	0.000241949	-0.617591
3530	Krtcap2	0.000242089	-0.686619
3529	Ecsit	0.000243248	-0.888709
3528	Gm43857	0.000245395	-0.695337
3527	Dvl3	0.000245716	-0.728411
3526	Tbcd	0.000246487	-0.791814
3525	Pom121	0.000247305	-0.576016
3524	Enah	0.000247312	-0.612792
3523	Lsm6	0.000247635	-0.708857
3522	Lmbrd2	0.000249865	-0.855787
3521	Mzt1	0.0002501	-0.645103
3520	Otud6b	0.000250655	-0.92424
3519	Derl2	0.000251258	-0.762227
3518	Ipmk	0.000252827	-0.834567
3517	Tpd52l2	0.000255009	-0.815442
3516	Trmt10c	0.000255768	-1.01189
3515	Fbxo34	0.000255768	-0.963571
3514	Lrrc14	0.000256756	-0.73719
3513	Ranbp3	0.000257653	-0.708195
3512	Atp7a	0.000258609	-0.911296
3511	Ppip5k2	0.000258609	-0.983658
3510	1700019D03Rik	0.000258805	-0.628712
23	Rpl18a	0.000259113	-0.0309349
3508	H2aw	0.000259113	-0.698051
3509	Dag1	0.000259113	-0.606409
3507	Ttc30b	0.000259262	-0.929171
3505	Pts	0.000259374	-0.857714
3506	Pde10a	0.000259374	-0.866133
3503	Gm5860	0.000262427	-2.08965
3504	Vps13c	0.000262427	-0.697509
3502	Mrpl10	0.000263392	-0.727806
3501	Psmg2	0.000263688	-0.753505
3500	Atp2c1	0.000264081	-0.707799
3499	Usp47	0.000264282	-0.642654
3498	Rbm15b	0.000264483	-1.00025
3496	Acap2	0.000264982	-0.710685
3497	Stard3nl	0.000264982	-0.77588
3495	Plpp5	0.000266052	-0.801965
3494	Ganab	0.000267467	-0.761184
3493	Snapc1	0.000269964	-0.921915
3492	Ddx24	0.000270023	-0.643436
3491	Rundc1	0.000270523	-0.737843
3490	Arfip1	0.000272355	-0.638328
3489	Hax1	0.000272977	-0.769771
3487	H4c9	0.000272977	-1.32231
3488	Cpsf6	0.000272977	-0.708404
3486	A230051N06Rik	0.000273929	-0.937901
3485	Pdzd11	0.000274945	-0.812811
3484	Zfp386	0.000274945	-0.764059
3483	Snrnp40	0.000276054	-0.868583
3482	Ubxn10	0.000277167	-0.951891
3481	Rnf186	0.000278486	-1.51153
3480	Gpat4	0.000279467	-0.776768
3479	Hdgfl2	0.000279467	-1.01704
3478	Nap1l5	0.000280299	-0.889058
3477	Cdkn1b	0.000280299	-0.591959
3476	Eef1b2	0.000281694	-0.748424
3475	1810037I17Rik	0.000281694	-0.645846
3474	Sik3	0.000282266	-0.621105
3473	Ttc14	0.000282482	-0.64618
24	Bcam	0.000283209	1.1609
3472	Kmt5b	0.000284413	-0.700597
3471	Zfp869	0.000284413	-0.790961
3470	Fam104a	0.000284475	-0.635861
3469	Fam234a	0.000285363	-0.747785
3468	Ift46	0.000285529	-0.784231
3467	Ankle2	0.000287937	-0.763735
3466	Cdc40	0.000287937	-0.72939
3465	Tiparp	0.000288522	-0.803897
3464	Spcs1	0.000289056	-0.82927
3463	Gm43481	0.000289236	-0.84907
25	2210010C04Rik	0.000289236	1.47085
3462	Zfp738	0.000289783	-0.989639
3461	Zc3hav1	0.000289783	-0.749049
3460	Mrps30	0.000293642	-1.00333
3459	Zfp664	0.00029392	-0.617327
3458	Dennd2d	0.000296598	-0.801238
3457	Coprs	0.000296783	-0.812133
[truncated: 3,431 more rows]

## Sheet: deg_tabulaLiver
	names	pvals_adj	logfoldchanges
545	Lars2	4.54882e-06	-1.07555
544	Pzp	6.97359e-06	-1.87448
543	Adh1	0.000237792	-1.67588
542	Hpx	0.000330502	-1.48332
541	C3	0.000330502	-1.40007
540	Fgb	0.000330502	-1.46686
539	Ttr	0.000330502	-1.42975
538	Itih4	0.000330502	-1.56436
537	Cfh	0.000330502	-1.23672
536	Ndufa7	0.000330502	-1.00678
535	Serpina1e	0.00034942	-1.67709
534	Cyb5b	0.00034942	-1.40361
533	Bola3	0.000430006	-1.28608
532	Errfi1	0.000453203	-1.71091
525	Ahcy	0.000580415	-1.53761
526	Fxyd1	0.000580415	-1.63879
527	Ddt	0.000580415	-1.39205
530	Hmgcl	0.000580415	-1.59514
529	Tmem205	0.000580415	-1.4628
528	Etfa	0.000580415	-1.37105
531	Fga	0.000580415	-1.34723
524	Rarres2	0.000770125	-1.46066
523	Serpina1c	0.000870282	-1.32782
522	Mup11	0.000870282	-1.25143
521	Serping1	0.000971595	-1.43874
520	Higd1a	0.000971595	-1.00273
519	Dnajc19	0.000989626	-1.14763
0	Ptma	0.00101555	0.510106
518	Uqcrc1	0.00110313	-1.31328
515	Ndufa11	0.00114119	-1.07418
517	Slc27a2	0.00114119	-1.68824
516	Hp	0.00114119	-1.38789
514	Rbp4	0.00122672	-1.33269
513	Mup3	0.00122672	-1.34609
1	Cotl1	0.00129799	0.988062
511	Orm1	0.00129799	-1.38316
512	Ndufb9	0.00129799	-0.947524
510	Egr1	0.00133089	-1.25788
509	P4hb	0.00144103	-0.945792
506	Serpina1b	0.00147099	-1.25094
507	Ces3a	0.00147099	-1.79531
508	Ahsg	0.00147099	-1.23918
504	Dbi	0.00147099	-0.945066
503	Adipor2	0.00147099	-1.46629
502	Alb	0.00147099	-1.22307
501	Slc25a39	0.00147099	-1.19693
500	Qdpr	0.00147099	-1.31274
505	Comt	0.00147099	-1.253
499	Mbl1	0.00153903	-2.24217
498	Mup14	0.00168467	-1.14684
497	Cox20	0.00201008	-0.927746
496	Cebpa	0.00203941	-1.41164
495	Aadac	0.00210011	-1.74402
494	Trf	0.00210011	-1.18667
2	B2m	0.00241944	0.315089
493	Aldh1l1	0.00241944	-1.34487
492	Uqcrq	0.00255861	-0.874913
491	Pck1	0.00280539	-1.4216
489	Psmb7	0.00280539	-1.08849
490	Gc	0.00280539	-1.22499
487	Egfr	0.00283412	-1.74288
488	Atp5j2	0.00283412	-0.76094
486	Ambp	0.00285332	-1.3078
485	Tpi1	0.00293794	-1.14694
484	F12	0.00293794	-2.06671
483	Cyp2d10	0.00293794	-1.87439
482	Fabp1	0.00293794	-1.25769
481	Hgd	0.00306097	-1.50448
479	Dcaf11	0.00317718	-1.24448
480	Agxt	0.00317718	-1.50396
478	Serpina1a	0.00318465	-1.22481
477	Micos13	0.00337954	-0.935225
476	Azgp1	0.00340979	-1.45787
475	Apoh	0.00349194	-1.35012
473	Mup20	0.00350037	-1.31099
474	Cox7b	0.00350037	-0.837052
3	Srgn	0.00350037	0.925193
470	Cfi	0.00354272	-1.79966
472	Mgst1	0.00354272	-1.2207
471	Fetub	0.00354272	-1.52812
469	Msra	0.00371108	-1.41478
467	Acsm1	0.00383632	-1.53804
465	Gpx1	0.00383632	-0.855807
466	Acox1	0.00383632	-1.24387
468	Ndufs5	0.00383632	-0.858887
464	Crp	0.00385669	-1.86658
463	Apoc4	0.00385669	-1.29192
462	Kng1	0.00392754	-1.22454
456	Otc	0.0039732	-1.46338
461	Fgg	0.0039732	-1.17049
460	Vkorc1	0.0039732	-1.19762
459	Ephx2	0.0039732	-1.617
458	Gsta3	0.0039732	-1.38489
457	Cbs	0.0039732	-1.49689
455	Gstk1	0.00398424	-1.37657
454	Abhd14b	0.00400572	-1.42098
449	Timm8b	0.00408204	-1.04054
450	Serpina3k	0.00408204	-1.2896
451	Bdh1	0.00408204	-1.79816
452	Krt18	0.00408204	-1.64242
453	Dcxr	0.00408204	-1.30219
4	Itm2b	0.00462066	0.299132
448	Pgrmc1	0.00462066	-1.19316
447	Gnmt	0.00470508	-1.47116
446	Hc	0.00485346	-1.66563
445	Mrpl42	0.00485668	-0.99467
443	Cpb2	0.00498697	-1.6493
444	Edem1	0.00498697	-1.09604
442	Plg	0.00511632	-1.37195
440	Proc	0.00511632	-1.72136
441	Pcyt2	0.00511632	-1.22719
439	Tdo2	0.00511632	-1.44076
437	Fbp1	0.00520191	-1.33275
436	Ndufb11	0.00520191	-0.904792
438	Hsd11b1	0.00520191	-1.32135
435	Slc22a1	0.0052078	-1.90906
434	Oaf	0.00526531	-1.83055
433	Adk	0.00537017	-1.31322
432	Lap3	0.00537017	-1.3946
431	Gjb1	0.00537017	-1.43639
428	Sdc4	0.00541233	-1.04569
427	Apob	0.00541233	-1.14044
430	Itih3	0.00541233	-1.25417
429	Nudt7	0.00541233	-1.3356
425	Serpinf1	0.005499	-1.44038
426	Inmt	0.005499	-1.60218
424	Phyh	0.00552227	-1.16505
423	Creb3l3	0.00552227	-2.19121
422	Mpc2	0.00563372	-0.972825
421	Pxmp4	0.0056483	-1.43785
420	Lactb2	0.0056483	-1.40207
419	Gstm1	0.0056483	-1.14383
418	Aldob	0.00569089	-1.38405
417	Aldh1a1	0.00587074	-1.34466
415	Clu	0.00587074	-1.30825
416	Itih2	0.00587074	-1.63164
413	Apof	0.00589046	-1.37505
414	Nek6	0.00589046	-0.854802
412	Hsd17b12	0.00590473	-1.09656
411	Gadd45gip1	0.00595106	-0.88687
409	Bhmt	0.00608766	-1.25418
410	Fars2	0.00608766	-1.31062
406	Gcat	0.00609459	-1.82042
404	Ces1c	0.00609459	-1.33926
405	Trap1	0.00609459	-1.24764
407	Cat	0.00609459	-1.09189
408	Atp5g1	0.00609459	-0.8437
402	Slc25a47	0.00614227	-1.47597
403	Apcs	0.00614227	-1.77187
399	mt-Rnr1	0.00616828	-0.388505
398	Iah1	0.00616828	-1.14452
397	Apoc3	0.00616828	-1.04605
400	Stard10	0.00616828	-1.29952
401	Serpind1	0.00616828	-1.89524
396	Ciao2a	0.00637	-0.952842
395	Aspscr1	0.00637	-1.26549
394	F10	0.00637	-1.28836
391	Depp1	0.00661117	-1.46318
393	Tars	0.00661117	-1.10949
392	Tat	0.00661117	-1.25298
390	Tmem37	0.00681742	-1.21208
389	Slc25a23	0.00698191	-1.75647
388	Acsl1	0.00717667	-1.35592
387	Tmprss6	0.00722313	-1.92108
386	Marchf5	0.00722313	-1.08746
381	Chchd3	0.00730842	-1.05262
385	Fgl1	0.00730842	-1.26524
384	Idh1	0.00730842	-1.03775
383	Acsl5	0.00730842	-0.993112
382	Coq9	0.00730842	-1.47761
380	Acat3	0.00730842	-1.08273
379	C8a	0.00740414	-2.17818
378	Hspe1	0.00752074	-0.807069
5	H2-D1	0.00752074	0.503086
377	Fn1	0.00752513	-1.34732
376	H2bc4	0.00752513	-1.09901
375	Pcbd1	0.00756113	-1.3788
374	Aqp8	0.0075639	-2.24764
373	Nat8f1	0.00775975	-1.69912
372	Ppib	0.00775975	-0.936635
371	Abcd3	0.00784811	-1.71681
370	Hpd	0.00784811	-1.19816
369	Glrx5	0.00811948	-1.00694
368	Cd164	0.0081956	-0.818856
367	Caprin1	0.00828974	-0.917125
366	C4b	0.00835475	-1.17924
363	Vtn	0.00835952	-1.21514
360	Gm4788	0.00835952	-1.6522
361	Angptl3	0.00835952	-1.24211
362	Ugt3a2	0.00835952	-2.06383
365	Asl	0.00835952	-1.36284
364	Serpinc1	0.00835952	-1.19566
359	Ssu72	0.00846796	-1.03001
358	Ndrg2	0.00846796	-1.07886
357	Ppa1	0.00846796	-1.22183
356	Sardh	0.00855168	-1.42579
354	G6pc	0.00863042	-1.94431
355	Gsta4	0.00863042	-1.76569
353	Maob	0.00863919	-1.53698
352	Cyfip1	0.00863919	-0.942315
351	Haao	0.00902625	-1.24679
349	C8g	0.0091366	-1.46885
350	Serpina10	0.0091366	-1.95335
344	Scd1	0.00914358	-1.06407
345	Ak3	0.00914358	-1.09139
347	Snx22	0.00914358	-0.656776
346	Akr1c20	0.00914358	-2.01211
348	Txnl1	0.00914358	-0.869176
343	Nit2	0.00943077	-1.38423
342	Nme1	0.00943077	-0.898305
341	Cth	0.00943077	-1.38681
340	Cisd1	0.00943077	-1.15112
339	Mug1	0.00943077	-1.45433
338	Ptpmt1	0.0094588	-1.03116
337	Apoc1	0.00953314	-0.946237
336	Fmc1	0.00959352	-0.955516
334	Fabp2	0.00965672	-2.29763
335	Acadm	0.00965672	-1.03926
333	Ldha	0.0100727	-0.866786
332	Acaa2	0.0100729	-1.02123
331	Proz	0.0101918	-2.03935
330	Selenbp1	0.0101918	-1.32182
329	Gchfr	0.0101934	-1.18181
328	Mrpl35	0.0101934	-1.33121
327	Mug2	0.0102254	-2.07301
326	Aldh4a1	0.0102255	-1.14414
325	Cyp8b1	0.0102255	-1.87423
324	Eci1	0.0102445	-1.09084
323	Gcdh	0.0102445	-1.33134
322	Asgr1	0.0103846	-1.46278
321	Hagh	0.0104236	-1.21771
316	Khk	0.0104793	-1.15677
318	Akr1c6	0.0104793	-1.36958
317	Thrsp	0.0104793	-1.26668
320	Plin2	0.0104793	-1.05409
319	1810008I18Rik	0.0104793	-1.81158
310	Tmem176b	0.0104855	-1.12496
315	Ghitm	0.0104855	-0.913392
314	C1s1	0.0104855	-1.70421
313	Cfb	0.0104855	-1.05865
312	Wfdc21	0.0104855	-1.02284
311	Mrpl41	0.0104855	-1.0195
307	Leap2	0.0107363	-1.64979
309	Tbca	0.0107363	-0.811028
308	Hal	0.0107363	-1.44057
306	Tst	0.0107709	-1.42288
305	Grhpr	0.0108382	-1.27754
304	Cript	0.0109912	-1.00031
303	Acads	0.0110049	-1.32391
302	Cyp3a25	0.0111018	-1.70192
300	Psmd8	0.0111106	-0.93415
301	Hadha	0.0111106	-0.881523
299	Mrpl28	0.0112019	-1.19565
298	Lgals9	0.0112019	-0.927486
297	Gps1	0.0112019	-1.08619
296	Car3	0.0113493	-1.25716
295	Cps1	0.0114758	-1.41502
294	Cyb5a	0.011477	-0.837505
293	Rps27l	0.0116282	-0.722528
292	Decr1	0.0117755	-1.26705
291	Arg1	0.0118537	-1.28136
290	Ccl9	0.0118555	-1.5313
288	Mrpl14	0.012017	-0.875503
289	Etfb	0.012017	-0.897004
287	Fah	0.0120343	-1.406
286	Sdhd	0.0122508	-0.964215
285	Rnf13	0.0124001	-0.954156
284	Mtpn	0.0124122	-0.771496
283	Elovl2	0.0124275	-1.52242
282	Mtarc1	0.0124585	-1.76312
281	Hdlbp	0.0124585	-0.88766
280	Rida	0.0125188	-1.01117
279	Rdh7	0.0125188	-1.48856
278	Scp2	0.0125188	-0.818914
277	Hmgcs2	0.0125475	-1.33628
6	Tmsb4x	0.0129164	1.08112
276	Churc1	0.012959	-1.01684
272	Sult1a1	0.0133733	-1.11186
274	Ttc36	0.0133733	-1.21289
273	Retsat	0.0133733	-1.64331
275	Mrpl34	0.0133733	-0.950176
271	Pemt	0.0134277	-1.57642
270	Masp2	0.0134277	-1.86574
269	Mrps24	0.0134277	-0.89093
268	Mat1a	0.0134277	-1.23339
267	Uqcr10	0.0134533	-0.670571
266	Mettl26	0.0135653	-1.21321
265	Agpat2	0.0136081	-1.1371
264	Sar1b	0.0138874	-1.04675
263	Slc25a25	0.0139826	-1.30364
262	Gstp-ps	0.0141614	-0.757542
261	Hmgcs1	0.0149938	-1.19349
260	Dhcr24	0.0150193	-1.66379
259	Cyp2j5	0.015296	-1.50278
258	Ugt2b36	0.0154532	-1.43215
257	Zfand6	0.0154836	-0.836174
256	Sephs2	0.0155066	-0.930644
255	Col18a1	0.0155525	-1.64641
254	Pecr	0.0156176	-1.31334
253	Psen2	0.0156298	-0.954771
252	Apon	0.0157108	-1.32469
251	Suclg2	0.0157783	-1.17622
250	Slc27a5	0.0157783	-1.49654
249	Qprt	0.0158143	-1.42384
246	Tsta3	0.0160417	-1.30045
247	Saa4	0.0160417	-1.54931
245	Serpina1d	0.0160417	-1.1911
248	Gjb2	0.0160417	-1.50943
244	Apoa5	0.0162391	-1.46821
243	Apoa2	0.0162888	-0.941502
242	Hsd17b10	0.0163465	-1.09208
241	Cct5	0.016372	-0.998482
240	Cyp4v3	0.016372	-1.61768
239	Aox3	0.0165331	-1.57391
238	Commd6	0.0165331	-0.933143
237	Lonp2	0.0165365	-0.975971
236	Glo1	0.0167082	-0.993968
235	Ndufb5	0.0167522	-0.870948
234	Rcl1	0.0167641	-1.2678
233	Serpina3m	0.016837	-1.49815
232	Fdps	0.016837	-0.998059
231	Gstp1	0.0170576	-0.818224
230	Slc22a3	0.0170576	-1.13261
229	Ugt2b1	0.0171361	-2.09921
228	Got2	0.0172317	-0.932931
227	Ebpl	0.0173777	-1.15219
225	Slc22a18	0.0176061	-2.13985
226	Acaa1b	0.0176061	-1.17088
224	Ccs	0.0177725	-1.12505
223	Pi4k2a	0.01831	-1.29218
222	Adhfe1	0.01831	-1.84046
221	Igfbp1	0.0183352	-1.43952
220	Slco1a1	0.0183352	-2.3895
219	Nnmt	0.0183458	-1.44304
218	Pah	0.0183458	-1.2993
217	Gstt1	0.0183458	-1.46246
216	Idi1	0.0184867	-1.23504
215	Osbpl1a	0.0184867	-1.79968
7	Calm2	0.0189574	0.492881
214	Cp	0.0190551	-1.00608
212	Psmd7	0.0193241	-0.860314
213	Cyp2c23	0.0193241	-2.11873
211	Gm28959	0.0193241	-1.076
210	Mrpl2	0.0195165	-1.21132
209	Tkfc	0.0195803	-1.19951
208	Mup22	0.0198691	-0.873413
207	Pgam1	0.0198957	-0.874626
206	Hsd17b4	0.0198957	-1.00434
205	Hsd3b3	0.0200506	-1.87964
204	Dpys	0.0200506	-1.34772
203	C8b	0.0203896	-1.55995
202	Krt8	0.0206121	-1.33756
201	Hypk	0.0206363	-0.749614
200	Commd3	0.0206609	-0.883913
199	Mbl2	0.0206609	-1.16539
198	1300017J02Rik	0.0207393	-1.48015
197	Sra1	0.020828	-0.956719
196	Gm4737	0.0208794	-0.989834
195	Csad	0.0208794	-1.14433
194	Stat3	0.0208794	-0.840712
193	Hrg	0.0210482	-1.23172
191	Tm7sf2	0.0210607	-2.25281
192	Msrb1	0.0210607	-0.868317
190	B430119L08Rik	0.0213529	-0.828964
189	Timm13	0.0213529	-0.816732
188	Sec61a1	0.0213948	-0.804231
187	Lcat	0.0214672	-1.40087
186	Tlcd2	0.0218656	-1.67187
183	Ugt2a3	0.0223593	-1.71392
185	Eci2	0.0223593	-1.06525
184	0610012G03Rik	0.0223593	-0.825758
182	Apoa1	0.0223593	-0.967566
181	Ss18l2	0.0223593	-0.895064
180	Ces1f	0.0224407	-1.69477
179	Cyp4f14	0.0230846	-1.8625
178	Mup12	0.0230846	-1.24514
176	Prodh2	0.0230896	-2.12139
177	Avpi1	0.0230896	-1.38722
175	Eif4ebp1	0.0230896	-0.846218
174	AI182371	0.0236319	-1.31642
173	Ppp1r3b	0.0236495	-1.68182
172	Pcx	0.0236495	-2.11759
171	BC024386	0.0236495	-2.16526
8	Rps9	0.0238138	0.304203
169	Stbd1	0.0239275	-1.92846
9	Gnb1	0.0239275	0.613409
170	Gcgr	0.0239275	-2.65319
168	Ndufb2	0.0242118	-0.774221
167	Ces1d	0.0246016	-1.45841
166	Mttp	0.0249104	-1.88445
165	Ufc1	0.0249104	-0.95642
164	Ndufs4	0.0249158	-0.814023
163	Sord	0.0249158	-1.06545
162	Me1	0.0249334	-1.19799
161	Aldh8a1	0.0249334	-1.23116
160	Lipc	0.0251775	-2.06965
159	Slc2a2	0.0251775	-2.202
158	Ugt2b5	0.0252189	-1.45708
157	Itih1	0.025354	-1.66633
154	Got1	0.0253926	-1.14487
153	Hebp1	0.0253926	-0.970976
152	Stt3a	0.0253926	-0.705249
151	Slc38a3	0.0253926	-1.46735
156	Qsox1	0.0253926	-0.787005
155	Lypla1	0.0253926	-0.961496
10	Cfl1	0.0253926	0.388012
150	Ndufc2	0.0257066	-0.736617
149	Ebp	0.0259524	-0.917079
148	Cmbl	0.0260442	-1.25789
147	Lman1	0.026049	-0.857466
146	Slc6a13	0.026049	-1.84373
145	Ppp2r5a	0.0261235	-0.801397
144	Eif2b4	0.0266441	-1.02886
143	Habp2	0.0266441	-2.22616
142	Snu13	0.0268957	-0.811409
141	Cyp2a12	0.0268957	-1.66268
140	Stard4	0.0271998	-0.978018
139	Hes6	0.0271998	-1.12016
138	Ptms	0.0275679	-0.711378
137	Lrg1	0.0275679	-1.05266
136	Ndufa13	0.0275679	-0.706858
135	Pgls	0.0279142	-0.889328
134	Mrpl20	0.027931	-0.793202
133	Slc25a1	0.0280439	-0.81522
132	Pdhb	0.028181	-0.890334
131	Amy1	0.028181	-1.62683
130	Chchd10	0.0282435	-0.857921
129	Gsto1	0.0284292	-1.04274
127	Ndufs8	0.0285495	-0.864755
128	Slc37a4	0.0285495	-1.66902
126	Baat	0.0286264	-1.60505
124	Fbxo22	0.0292683	-1.37279
123	Tcp1	0.0292683	-0.755033
125	Cyp2d9	0.0292683	-1.61588
122	Etnk2	0.0293874	-1.86481
121	Gm48702	0.0296547	-0.901566
120	Pex16	0.0297754	-1.30607
119	Aldh7a1	0.0306094	-0.963252
118	Ephx1	0.030706	-1.06272
11	Cdkn1b	0.0307331	0.649575
117	Fkbp8	0.0307331	-0.801811
116	Gsn	0.0307331	-0.581766
115	Cdo1	0.0312373	-1.0683
114	Gstz1	0.0315207	-1.13247
113	Igf1	0.0320947	-0.961451
112	Urah	0.0321674	-1.1882
111	Gch1	0.0322409	-1.09296
110	Llph	0.0322409	-0.731826
109	Spp2	0.0324308	-1.75687
108	Tubb2a	0.0326072	-1.13531
107	Mrpl36	0.0326082	-0.869746
106	Apom	0.0331561	-1.31086
105	Hint3	0.0333438	-1.0312
104	Tmem223	0.0334381	-1.0144
103	Mrps33	0.0334381	-0.72943
102	Hint2	0.0334381	-0.895968
101	Fasn	0.0334642	-1.23089
100	Sec14l2	0.0334642	-1.54966
99	Ces3b	0.0337141	-1.91704
98	Timd2	0.0337141	-2.12984
97	Grpel1	0.0337141	-0.967499
96	Hibadh	0.0337141	-0.846439
95	Cyp27a1	0.0340275	-1.4312
94	Ssr4	0.034539	-0.794639
93	Hpn	0.034539	-1.0867
92	Nop10	0.0346193	-0.642974
91	Bckdha	0.0348629	-0.891407
90	Vdac3	0.0350064	-0.828042
87	4933434E20Rik	0.0350483	-0.775532
88	Ndufs6	0.0350483	-0.699128
85	Abhd17c	0.0350483	-1.00462
89	Ftcd	0.0350483	-1.71092
86	0610005C13Rik	0.0350483	-1.26545
84	Pank1	0.0352482	-1.30199
83	Gpt2	0.0353389	-1.53232
82	Mrps12	0.0354142	-0.85554
81	Elovl5	0.0354188	-0.928911
80	Adi1	0.0355182	-0.923712
78	Mrpl12	0.0356071	-0.937334
79	Slc25a15	0.0356071	-1.52494
77	Hgfac	0.0357364	-1.92795
76	Pyurf	0.0357364	-1.19585
75	Cox7a2	0.0362536	-0.613953
74	Sec61b	0.0368022	-0.678445
73	Smlr1	0.0368931	-2.08731
71	Gpd1	0.0368931	-1.49085
72	Med29	0.0368931	-1.239
70	Cyp2c70	0.0369892	-1.2326
69	Coa3	0.0373246	-0.826648
68	Akr1c19	0.0375031	-1.94811
67	Uox	0.0375031	-1.11096
66	Rgn	0.0377594	-1.11429
65	Mup7	0.0385585	-0.96447
63	Cox6b1	0.0388458	-0.554406
64	Pomp	0.0388458	-0.77491
62	Idh3b	0.0388702	-0.854031
61	Serpinf2	0.0394372	-1.15389
60	Srp14	0.0394372	-0.821511
59	F13b	0.0396713	-2.01746
58	Hamp	0.0398278	-0.874524
57	C1ra	0.0399756	-0.922827
56	Glyat	0.0399756	-1.42956
55	Higd2a	0.0399839	-0.704398
54	Suclg1	0.0405407	-0.986851
53	AU022252	0.040692	-1.42508
52	Kng2	0.040826	-1.59662
51	Dhrs4	0.0408797	-1.08177
50	Nudt4	0.0408798	-1.02357
49	Ugp2	0.0412219	-0.853091
48	Slc10a1	0.0414214	-1.41024
47	Insig2	0.0414219	-1.19396
46	Rpp25l	0.0416043	-1.0762
45	Tmem120a	0.0416232	-1.20781
44	Mcee	0.0416889	-0.968129
12	Klf2	0.0416889	0.789601
43	Mrap	0.0421035	-1.61863
42	Lsm6	0.0421035	-0.752417
41	Mlycd	0.0424743	-1.20324
40	Ang	0.0426337	-1.14504
39	Prlr	0.0426633	-1.2879
38	Malsu1	0.0433156	-1.07559
37	Pxmp2	0.0433156	-1.27556
36	Mrps11	0.0433156	-1.14484
35	Cyp3a11	0.0437062	-1.14572
34	Armc1	0.0438323	-1.00046
33	Arpc1a	0.0446327	-0.861114
32	Cyp2f2	0.0449562	-1.16121
31	Eapp	0.0451641	-0.799019
30	Lsr	0.0454124	-1.47097
29	Paqr9	0.0454941	-1.19827
28	Gorasp2	0.0458335	-0.805594
27	Gm44729	0.0458664	-0.857676
26	Atp5g3	0.0459791	-0.567304
25	Slc33a1	0.046152	-1.59128
24	Gm4952	0.0463457	-1.58286
22	Tpmt	0.0467052	-2.28826
23	Sult2a8	0.0467052	-1.08818
20	Cmah	0.0477636	-0.885431
21	2310039H08Rik	0.0477636	-0.978313
19	Mrpl24	0.0478915	-0.855293
18	Lpgat1	0.0484564	-0.736513
17	Uxt	0.0484713	-1.09212
16	Amacr	0.0491164	-1.39035
15	Chid1	0.0496461	-0.869214
14	Fpgs	0.0496461	-1.31221
13	Upp2	0.0499077	-1.62772

## Sheet: deg_maBAT
	names	pvals_adj	logfoldchanges
0	Cst3	1.46085e-21	1.43814
1	S100a10	1.46085e-21	1.09239
2	Ccl2	5.2918e-19	1.466
3	Mt-co2	4.60086e-18	0.712597
1002	RT1-CE4	8.24848e-18	-0.724765
5	Mt-nd4	1.73807e-17	0.861035
4	Lmna	1.73807e-17	1.07616
6	Lamp1	1.87655e-17	0.977159
7	Mt-atp6	2.19918e-17	0.73368
8	Mt-nd3	2.19918e-17	0.898701
9	Mt-nd1	8.59817e-16	0.862787
1001	Srgn	1.79855e-15	-1.32818
10	Mt-co3	2.0438e-15	0.587011
11	Fcgrt	2.47e-15	1.17061
12	Tppp3	4.97934e-15	1.2237
13	Cd99	1.72361e-14	0.926748
14	Rpl41	1.89589e-14	0.660262
15	Slc25a4	1.97503e-14	0.995259
16	Apoe	2.47571e-14	1.38973
17	Mt-cyb	3.03473e-14	0.757317
18	Rps27l	3.078e-14	0.844366
19	Igfbp6	5.2908e-14	1.24151
20	Ifi30	2.86989e-13	1.02711
21	LOC103689961	2.93201e-13	0.896469
22	Lgals1	1.30737e-12	1.05227
23	Pi16	1.81879e-12	1.13618
24	Timp2	1.85031e-12	1.0419
25	Ctsl	1.95979e-12	1.00752
26	Npc2	2.0012e-12	0.790586
27	Vim	2.0012e-12	0.733597
28	Crip1	2.42308e-12	0.915542
29	Ybx1-ps3	2.42308e-12	0.797389
1000	S100a9	2.95473e-12	-2.93251
30	Cd63	4.31194e-12	0.919896
31	Capg	4.31194e-12	0.85572
32	AABR07035539.1	5.89218e-12	0.827429
33	Akr1a1	7.47982e-12	0.746908
34	Fn1	1.0828e-11	1.20955
35	Cxcl1	1.40236e-11	1.15298
36	Clta	1.45568e-11	0.691978
37	Sem1	1.75753e-11	0.695926
999	RT1-CE10	1.90803e-11	-0.515629
38	Dpt	2.16204e-11	1.10785
39	Col3a1	2.16204e-11	1.23132
40	Dcn	2.20142e-11	1.28891
41	Ahnak	2.5491e-11	0.826552
42	Oaf	2.5491e-11	1.04603
43	Cox7c	2.69616e-11	0.697189
998	Cd53	2.75701e-11	-1.0821
997	Rac2	2.86618e-11	-1.2332
44	Ctsa	3.04453e-11	0.831568
45	Anxa4	3.64809e-11	0.919755
46	Nme2	3.67996e-11	0.76717
47	Ybx1	3.74134e-11	0.770059
48	Pltp	4.02594e-11	1.0704
49	Ecm1	5.78613e-11	1.11517
996	MGC105649	7.48367e-11	-1.80172
50	Mt-co1	9.82204e-11	0.420892
995	Pnrc1	1.08274e-10	-0.860432
51	Micos13	1.4397e-10	0.693963
52	Marcksl1	1.57737e-10	1.04426
53	Atp5mc1	1.72774e-10	0.711976
994	Hmgb2	2.08668e-10	-1.03676
54	Ccl7	2.21995e-10	0.982701
55	Mfap5	2.22005e-10	1.23098
56	Dynll1	2.29786e-10	0.687294
57	Rps28	2.93809e-10	0.844934
58	Sparc	3.20823e-10	1.07726
993	S100a8	4.46688e-10	-2.3956
59	Vat1	5.23136e-10	0.956601
60	Rpl36al	6.24128e-10	0.704337
61	Ly6e	7.10886e-10	0.786023
62	LOC100359951	8.74294e-10	0.673434
992	Eif1	1.15824e-09	-0.267812
63	Ndufa4	1.2593e-09	0.711749
64	Nenf	1.37607e-09	0.90718
65	Mt-nd5	1.67835e-09	0.717115
66	Grcc10	2.50476e-09	0.675802
67	Atox1	2.55622e-09	0.640291
68	Igfbp5	2.91925e-09	1.31161
69	Mt-nd2	3.36522e-09	0.703727
70	Erp29	3.59539e-09	0.76574
991	Ddx5	3.82918e-09	-0.477487
71	Rrbp1	4.83686e-09	0.739479
990	Arhgdib	5.4093e-09	-0.7844
72	Ppib	5.43692e-09	0.612441
73	Klf4	5.63616e-09	0.81015
74	Rgs10	6.80736e-09	0.807092
75	LOC108352650	8.80837e-09	0.635616
76	Mt2A	9.458e-09	1.05132
989	Coro1a	1.08048e-08	-1.06704
77	Rps4x	1.24656e-08	0.666287
78	Pmp22	1.25578e-08	0.843268
988	Laptm5	1.45946e-08	-0.786145
79	Krtcap2	1.65552e-08	0.712305
80	Hspb1	1.70269e-08	0.847861
81	Cd14	1.82059e-08	1.1209
82	Mnda	1.85156e-08	0.828945
83	Anxa5	1.85532e-08	0.686465
84	S100a6	1.86211e-08	0.904961
85	Rpl37	1.94964e-08	0.638216
86	Dpp7	1.96727e-08	0.809743
87	Atp5po	2.03864e-08	0.637516
88	Nbl1	2.32956e-08	1.03054
89	Fkbp1a	2.43143e-08	0.706144
90	Gpx3	2.7009e-08	0.833374
91	Htra3	2.79383e-08	0.981581
92	Prdx1	2.81713e-08	0.67809
93	Fkbp2	3.22258e-08	0.72766
94	Ndufb3	3.315e-08	0.693788
95	Gadd45g	3.34631e-08	0.791415
987	G0s2	3.91387e-08	-1.87396
96	LOC689899	4.86265e-08	0.66554
986	Arpc1b	4.95549e-08	-0.544608
97	AC128960.1	4.95549e-08	0.647964
98	Fbn1	5.49619e-08	1.10699
100	Clec10a	5.61767e-08	1.21151
99	S100a13	5.61767e-08	0.930164
101	Mtch1	6.09722e-08	0.847115
102	Clec3b	6.45969e-08	1.27986
103	Cox4i1	6.49215e-08	0.44027
104	Ndufb5	7.67752e-08	0.684729
105	Fuca1	7.67752e-08	0.679782
107	Vkorc1	8.54924e-08	0.822444
106	Atf3	8.54924e-08	0.789978
108	Gsn	8.99636e-08	1.07048
109	Mt1	9.76476e-08	0.871144
110	Egr1	9.95158e-08	0.78887
985	H3f3a	1.11423e-07	-0.581088
111	Cops9	1.11423e-07	0.647204
112	Dap	1.32804e-07	0.834652
113	Serpinf1	1.47761e-07	1.03259
114	AABR07044388.2	1.59314e-07	1.19561
115	Scpep1	1.80496e-07	0.647588
984	Gmfg	1.88591e-07	-0.779215
116	LOC100360573	1.98105e-07	0.608882
117	AABR07018533.1	2.36424e-07	0.605741
118	Glo1	2.38366e-07	0.672122
983	Lcp1	2.40794e-07	-1.17317
119	Anapc13	2.42066e-07	0.629153
120	LOC100364435	2.47993e-07	0.649833
121	LOC102555453-1	3.4027e-07	0.576471
122	Txndc5	3.80384e-07	0.949781
123	Dbi	3.87006e-07	0.659294
124	Ckb	4.70812e-07	0.649403
125	Col1a1	4.74294e-07	1.12118
126	Serpinh1	4.81029e-07	0.935866
127	Hint1	4.93476e-07	0.61211
128	Ppial4d	5.66073e-07	0.603582
129	Gas6	5.88304e-07	0.773992
130	Rpl9	6.44314e-07	0.642983
131	Uqcrb-1	7.51831e-07	0.56218
132	Marchf2	7.54092e-07	0.688671
133	Nucb2	7.54092e-07	0.824822
135	Rhoc	8.01472e-07	0.722486
134	RGD1308134	8.01472e-07	0.605304
136	Ssr2	8.70235e-07	0.666696
138	Atp5mc3	9.25866e-07	0.634777
137	Bloc1s1	9.25866e-07	0.597927
140	Timm8b	9.83674e-07	0.702334
139	Sod3	9.83674e-07	1.02388
982	Pfn1	1.09707e-06	-0.34882
141	Hspa1b	1.09707e-06	0.788512
142	Rpl31	1.14126e-06	0.609422
143	RGD1559482	1.15059e-06	0.877886
144	Mrpl54	1.15612e-06	0.672914
145	Ifitm3	1.21258e-06	0.793421
146	Leprot	1.4424e-06	0.719205
147	Atp5f1e	1.48342e-06	0.486315
981	Ldha	1.63168e-06	-0.493525
148	AABR07026317.1	1.79284e-06	0.752969
149	Emp3	1.93641e-06	0.539273
150	AABR07071891.1	1.9605e-06	0.754253
151	Mxra8	2.06181e-06	0.967318
152	Scand1	2.29051e-06	0.565424
153	LOC103693375	2.32939e-06	0.593675
154	Angptl4	2.41072e-06	0.875192
155	Cndp2	2.53357e-06	0.701595
156	Plbd2	2.53451e-06	0.738348
158	Tmem59	2.66591e-06	0.553542
157	Il33	2.66591e-06	0.837653
159	C1qa	2.82305e-06	1.29973
160	Commd1	2.82619e-06	0.750361
161	Pea15	2.82906e-06	0.822094
162	LOC100911932	2.83746e-06	1.14468
980	Mcemp1	2.83746e-06	-2.64498
163	Igf1	2.84681e-06	0.787955
164	Tmem176a	2.86335e-06	1.00646
166	Snapin	2.8792e-06	0.667162
165	Hexa	2.8792e-06	0.757464
167	Rab1a	2.91817e-06	0.629774
168	Timp1	3.19884e-06	0.899688
169	C1s	3.21458e-06	0.803492
170	Rpl29	3.36418e-06	0.601394
979	Ube2d3	3.56872e-06	-0.542915
171	Mafb	3.70882e-06	1.08229
172	Slc48a1	3.89247e-06	0.903177
173	Uap1	4.2998e-06	0.890095
174	Ndufb2	4.72431e-06	0.542886
175	Tpst1	4.79531e-06	0.923495
176	Snrpd1	4.80053e-06	0.661774
177	Pgls	4.80818e-06	0.611293
178	Lrp1	4.82042e-06	0.748301
179	Ndufs5	4.82042e-06	0.559647
180	LOC100362366	4.9191e-06	0.549849
181	Cadm3	5.04612e-06	0.871606
182	Cavin3	5.3088e-06	0.89689
183	Ak3	5.45116e-06	0.709768
978	Chi3l1	5.98213e-06	-1.94841
184	Plac9	6.31008e-06	1.06839
977	Napsa	6.61506e-06	-1.29692
185	Fstl1	6.62339e-06	1.03209
976	Tyrobp	6.79064e-06	-0.82334
186	PCOLCE2	7.29183e-06	1.05424
187	Fabp5	7.95524e-06	0.829785
188	Etfb	7.96172e-06	0.618545
189	Pcolce	8.95706e-06	0.934059
975	Oas1a	8.95706e-06	-2.18811
190	Emp1	9.17717e-06	0.773796
191	C1qc	9.27058e-06	1.28995
192	Rpl18	9.91688e-06	0.453878
193	Fndc1	1.00812e-05	1.06798
194	Rps18l1	1.03195e-05	0.545942
195	Marcks	1.11146e-05	0.682885
196	LOC100360117	1.11431e-05	0.585666
197	LOC100361854	1.13644e-05	0.596883
198	LOC100365839	1.20002e-05	0.533112
199	AABR07050545.1	1.22971e-05	0.561104
200	Mrpl52	1.24685e-05	0.571167
201	Lamtor1	1.26304e-05	0.593823
202	Tmem256	1.33129e-05	0.569829
203	Atp5if1	1.37181e-05	0.524612
204	Tuba1a	1.39509e-05	0.578753
205	Kdelr1	1.4074e-05	0.679451
206	P4hb	1.43926e-05	0.571515
974	Cap1	1.49765e-05	-0.654259
207	Tax1bp3	1.49855e-05	0.653916
208	Ddah2	1.53817e-05	0.953798
209	Tuba1b	1.63645e-05	0.52815
210	Mrpl23	1.68005e-05	0.587177
211	Rpn1	1.75014e-05	0.656704
212	Postn	1.75859e-05	0.859962
213	Selenof	1.75859e-05	0.53258
214	Drap1	1.79329e-05	0.605245
215	Axl	1.84121e-05	0.93506
216	Ddt	1.96905e-05	0.57094
217	Itm2c	2.0043e-05	0.52969
973	Il1b	2.03382e-05	-1.27339
972	Btg2	2.05956e-05	-0.510416
218	Ccdc80	2.08868e-05	0.832832
219	Rpl32	2.16338e-05	0.604423
220	Rarres2	2.26576e-05	0.912375
971	Ccl3	2.29189e-05	-1.02673
970	Fcer1g	2.50819e-05	-0.696972
221	Rpl32-1	2.5347e-05	0.514984
222	Psmb5	2.60787e-05	0.540452
223	Glul	2.63566e-05	0.572618
224	Gpx8	2.95391e-05	0.879756
225	Slirp	2.96842e-05	0.694981
226	Fxyd1	2.97132e-05	0.926371
227	Rexo2	2.97132e-05	0.660714
228	Mrps33	3.10113e-05	0.655607
229	C1qb	3.1352e-05	1.29087
230	Myl12a	3.14085e-05	0.395782
231	Rpl36a	3.23556e-05	0.656587
232	AC094217.1	3.26032e-05	0.534369
233	Hsp90b1	3.30259e-05	0.57899
234	Rps27a	3.347e-05	0.595902
969	Ifitm1	3.35937e-05	-0.931693
235	Anxa7	3.37169e-05	0.635928
236	LOC108349606	3.44867e-05	0.591574
237	Rps20	3.46004e-05	0.577024
238	Mrpl17	3.49576e-05	0.549427
239	Ndufa5	3.54931e-05	0.527811
240	Blvrb	3.62935e-05	0.826093
241	LOC100360057	4.01074e-05	0.572571
242	Uqcrq	4.10327e-05	0.485908
243	Atp5mc2	4.13761e-05	0.469038
244	Serpinb6a	4.43176e-05	0.686813
245	Glb1	4.45125e-05	0.885917
246	Ndufa11	4.47606e-05	0.577862
247	AABR07071986.1	4.51834e-05	0.532978
248	Sdc2	4.538e-05	0.854764
249	Ssr4	4.6735e-05	0.475385
250	AABR07065438.1	4.71009e-05	0.54976
253	Lage3	4.92252e-05	0.781297
251	LOC100911238	4.92252e-05	0.527638
252	LOC685963	4.92252e-05	0.514836
968	Pglyrp1	5.20111e-05	-3.32616
254	Lrrn4cl	5.20111e-05	0.991086
967	Msn	5.24817e-05	-0.713311
255	Ywhae	5.36876e-05	0.512699
256	C1r	5.51594e-05	0.869416
258	Rplp1	5.53029e-05	0.538559
257	Cltc	5.53029e-05	0.789398
259	Ndufa12	5.55728e-05	0.571538
260	Cyb5r3	5.58691e-05	0.654563
966	Slpi	5.79382e-05	-1.29403
261	AABR07072400.1	5.81144e-05	0.532479
262	Akr7a2	5.86863e-05	0.997365
263	Sptan1	5.90556e-05	0.966709
264	Canx	5.93972e-05	0.516416
965	Tmbim6	6.0136e-05	-0.644981
964	Gadd45a	6.09257e-05	-1.08301
265	Uqcr11	6.0947e-05	0.459982
266	Cmtm3	6.14997e-05	0.795368
267	Ndufv3-1	6.16616e-05	0.63253
268	Washc3	6.5863e-05	0.594565
269	Manf	6.78827e-05	0.49681
270	Rtl8a	6.78827e-05	0.618892
271	LOC100363537	6.81606e-05	0.518017
963	Plek	6.94681e-05	-1.04133
272	Ndufb7	6.99966e-05	0.514226
962	RT1-A1	7.14643e-05	-0.77885
273	Rps19l2	7.18915e-05	0.680959
274	Prss23	7.48366e-05	0.879583
275	Dync1i2	7.87942e-05	0.702747
276	Cpq	7.89003e-05	0.851566
277	Map1lc3a	8.21711e-05	0.493223
278	LOC689574	8.31446e-05	0.565912
279	Pigp	8.75587e-05	0.795617
280	Efemp1	9.20687e-05	1.0161
281	Cops6	9.38669e-05	0.604578
961	Max	9.7469e-05	-1.23727
960	Pgk1	9.76469e-05	-0.637091
282	LOC100359922	9.95728e-05	0.565346
959	Ifit3	9.95728e-05	-1.65244
958	Ier2	9.99595e-05	-0.43953
283	Tubb5	0.000101814	0.520009
957	Hcst	0.000108758	-1.04712
284	Rps2	0.000110508	0.666573
285	Mmp2	0.000118374	0.767219
286	Serping1	0.000126387	0.743723
287	Abracl	0.000127825	0.473263
288	Erh	0.000128931	0.510568
289	Tpp1	0.000128931	0.702812
290	Lgals3	0.000134117	0.54061
291	LOC108349682	0.000136213	0.478295
292	Tmem176b	0.000139853	1.02806
293	C1qtnf1	0.000141441	0.97878
956	Slfn4	0.00014665	-1.24879
294	Zfp36l1	0.000151725	0.540289
295	Gpnmb	0.000157928	0.629635
296	Mgst3	0.000159446	0.85041
955	Clec7a	0.000161165	-1.605
297	Loxl1	0.000163143	1.01635
298	Bag1	0.000163771	0.539173
299	Klf9	0.000166046	0.55705
300	Fcna	0.000166046	1.03079
301	AABR07031666.1	0.000168101	0.574526
302	Lyve1	0.00018271	1.20728
303	LOC100911372	0.000184724	0.595092
304	Rbpj	0.000194476	0.993177
305	Ptov1	0.0001971	0.672564
306	Jund	0.000197929	0.541777
307	Mrps26	0.000198979	0.607623
309	Atp5md	0.000204875	0.502304
308	Htra1	0.000204875	0.741496
310	Tgfbi	0.000210259	0.82431
311	Sdc4	0.000210634	0.914352
312	Mfap2	0.00021966	1.04099
954	Glipr1	0.000223782	-0.89737
313	Cnpy2	0.000228931	0.518035
314	Itgb5	0.000231931	0.932098
315	Tmed9	0.000235798	0.494843
318	Tceal8	0.000242826	0.655435
316	Septin8	0.000242826	0.936705
317	Tubb6	0.000242826	0.787747
319	Cd74	0.000246796	0.893146
320	Rpl27a	0.000249044	0.601778
322	Klc1	0.000255273	0.864227
321	Rps21	0.000255273	0.537013
323	Ndufb4	0.000257618	0.465209
325	Lgmn	0.000272564	0.721042
324	LOC100910944	0.000272564	0.4709
326	Zfp385a	0.000283377	0.997584
327	Ergic3	0.000292296	0.537239
329	Eif3l	0.000294616	0.526831
328	Pdlim1	0.000294616	0.629037
330	Cfh	0.000302332	0.758872
953	Lrg1	0.000302332	-1.6838
331	Ndufb8	0.00032031	0.432746
332	Npdc1	0.000322676	1.00993
333	Rhoj	0.000322998	0.843951
334	Psap	0.000326659	0.466454
335	Serf2	0.000332292	0.27411
336	Thbd	0.000343237	0.722596
952	Tax1bp1	0.000344246	-0.668238
337	Cltb	0.000363236	0.487288
338	AC141489.1	0.000365606	0.496556
339	Plpp3	0.00038719	0.626503
340	Taf10	0.000388062	0.499421
341	Lamb2	0.000388679	0.888413
342	Mvb12a	0.000396725	0.607076
343	Naca	0.000397129	0.479018
344	Rwdd1	0.000397778	0.658089
345	Rps8	0.000397778	0.61355
346	Lpl	0.000397778	0.691127
347	AY172581.9	0.000397778	0.544936
348	Hes1	0.000398878	0.802844
349	Tceal9	0.000403093	0.600667
951	RT1-CE5	0.000406912	-0.51996
350	Selenom	0.000411355	0.658179
351	Snrpd2	0.000412168	0.439133
352	Sec61b	0.00041225	0.463181
353	Scp2	0.000412868	0.457158
354	Akr1b1	0.000417417	0.492464
950	Isg15	0.000422531	-1.70052
355	Ramp2	0.000429416	0.774221
356	Rtraf	0.000432763	0.490892
949	Arpc2	0.000445539	-0.344635
357	Aebp1	0.000461359	0.86715
358	Glmp	0.000463448	0.497541
359	Cuta	0.000467548	0.519673
948	Ifit1bl	0.000467548	-3.55881
360	Ugt1a6	0.000474056	0.702526
362	Ctsh	0.000498818	0.444311
361	Rps24	0.000498818	0.681259
363	Nhp2	0.000517827	0.767557
364	Fkbp11	0.000518945	0.586676
365	Sec11c	0.000539475	0.643565
366	Nedd4	0.0005448	0.790918
367	Pdia3	0.00055808	0.471133
368	Mkks	0.000559019	0.664612
369	Rpl35	0.000559067	0.586784
370	Svbp	0.00055956	0.820554
371	Eef1b2	0.000559624	0.467163
372	Bsg	0.000578912	0.424055
947	Hopx	0.000590041	-0.861077
946	Gpsm3	0.000602034	-0.858176
375	Sod1	0.000609471	0.442624
374	Ctsk	0.000609471	0.744282
373	Manbal	0.000609471	0.775658
376	Tpt1	0.000617186	0.423595
377	Crtapl1	0.000625194	0.922711
378	AABR07073039.1	0.000625194	0.727912
379	Smpd3	0.000631334	1.22417
380	Srp9	0.000634091	0.533453
945	Dgat2	0.000648919	-3.06026
382	Rpl28	0.00066749	0.490532
383	LOC108348287	0.00066749	0.451813
381	Aldh9a1	0.00066749	0.733908
384	App	0.000676088	0.558613
385	Cd68	0.000676088	0.658006
386	Mrps21	0.000680598	0.472647
387	Anxa3	0.000700696	0.696126
389	Ccn1	0.000715731	0.863517
388	Gstm1	0.000715731	0.680904
390	Gipc1	0.00072676	0.9346
391	Ndufc2	0.000730611	0.473311
392	Aldh2	0.000768621	0.531278
393	Pigt	0.0007873	0.551576
394	Ier3	0.000798141	0.663064
395	LOC108348144	0.000802318	0.414023
396	RT1-Ba	0.000810759	0.971344
397	Laptm4b	0.000817081	0.727851
398	Ndufa13	0.000858044	0.422451
399	Rpl26	0.000868652	0.658404
400	Gfpt2	0.000874497	0.851294
402	Phpt1	0.000877853	0.510331
401	AABR07073045.1	0.000877853	0.489201
403	Clic2	0.00088769	0.737715
404	Eci1	0.000895875	0.614219
405	Sult1a1	0.000896316	0.619951
406	Akap12	0.000957429	0.892205
407	Emc10	0.000959808	0.496875
408	Fkbp8	0.000989074	0.449591
409	Slfn5	0.000989074	0.477852
410	Hs3st1	0.00100702	0.854997
411	Ogn	0.0010204	0.78204
412	Avpi1	0.00103342	0.653736
413	Lrpap1	0.00106364	0.644634
944	Nfkbia	0.00108805	-0.506463
414	Rab11b	0.00108935	0.459942
415	Nmt1	0.00109428	0.489495
416	Folr2	0.00109443	1.12001
417	Rnh1	0.00109496	0.484073
418	Uqcrc1	0.00110791	0.460881
419	Medag	0.00113116	0.736006
420	Pf4	0.00114422	1.27109
421	Atp5f1d	0.00119826	0.432692
422	Hspb8	0.00121146	0.918775
423	Dynlt1	0.00124762	0.511753
424	Vapa	0.00125299	0.44146
425	Cat	0.00125489	0.651428
426	Tubb2a	0.00127306	0.61188
427	AABR07032821.1	0.00130308	0.667369
428	Pid1	0.00133027	0.976029
429	Cavin1	0.00133027	0.659608
943	LOC108351137-1	0.00133365	-0.362329
431	LOC100363452	0.00134386	0.690668
430	Rps12	0.00134386	0.424755
432	Atp5me	0.00135492	0.406569
433	Cox6c	0.00143007	0.320417
942	Mmp8	0.00143007	-3.76576
434	Cfd	0.00144116	0.742472
941	Capza1	0.00145272	-0.930322
435	Ostc	0.00145721	0.593571
436	Cyb5a	0.0014694	0.448927
437	Rps4x-1	0.00151852	0.633965
438	Prdx4	0.00152363	0.523814
439	Jtb	0.00153221	0.478794
440	B3galnt1	0.00153363	1.19336
441	Tnfsf12	0.0015564	0.955528
940	Lilrb4	0.0015564	-1.46004
442	Tspan3	0.00155799	0.62202
939	Slc16a3	0.00156993	-1.99226
443	Tmed3	0.00157963	0.608927
444	Tcf25	0.0015933	0.45365
445	Ppp1r14b	0.00160106	0.790141
446	Rab7b	0.00165459	1.17597
447	AABR07057683.1	0.00165766	0.522657
448	Septin2	0.00166252	0.601241
449	Tmed10	0.00167577	0.429648
450	Polr2f	0.00169425	0.52531
451	Smarcd2	0.00170581	0.570616
452	C1qbp	0.00171204	0.495639
453	Ran	0.00171713	0.433789
454	Mrpl12	0.00171713	0.657563
455	Rpl21-3	0.00172336	0.600433
938	Msrb1	0.00175697	-1.20431
937	Upp1	0.00178779	-1.36066
456	Pdia6	0.00180083	0.456734
457	Mesd	0.00183478	0.551331
458	Hk2	0.00185032	0.653269
459	Psma7	0.0018905	0.395492
460	Rpl34	0.00189632	0.561939
461	Ndufs2	0.00191483	0.585498
462	Col6a2	0.00197445	0.786562
463	Metrnl	0.00200359	0.44863
464	Nsa2	0.00208239	0.441712
465	Rpl39	0.00209366	0.868339
466	Procr	0.00211505	0.71558
467	Akr1c3	0.0021846	1.27713
468	Ndufb6	0.00219133	0.46069
469	Tm2d1	0.00220824	0.582176
470	AABR07047219.1	0.00220824	0.446699
471	Anpep	0.00221276	0.754044
472	Tmem109	0.00226031	0.585624
473	Ptms	0.00226253	0.424881
475	Ltbr	0.00227951	0.667372
474	Rpl24	0.00227951	0.52811
476	Rbis	0.0022801	0.730921
477	Rpl13a	0.00228207	0.440523
478	Creb3l1	0.00230613	0.847442
479	Uqcr10	0.00236121	0.390883
480	RGD1562402	0.00236788	0.679023
936	AABR07044711.1	0.00241221	-0.809439
935	Acot7	0.00247341	-1.32198
481	Aspn	0.00252379	0.762797
482	Add1	0.00253559	0.8082
483	Fbln2	0.00254589	0.900799
934	B2m	0.00260498	-0.225679
484	Phb	0.00266457	0.586371
485	Ccn3	0.00269748	0.819743
486	Hsbp1	0.00271328	0.427072
487	Prelp	0.00271366	0.655945
488	Psmb7	0.00274586	0.41773
489	Aga	0.00274586	0.512686
933	Map3k8	0.00275785	-0.737492
490	Ctbp1	0.00275785	0.541929
491	Ap2m1	0.0027621	0.436019
492	Sema3c	0.00283154	0.97047
493	Dnase2	0.00283385	0.49392
494	Eef1g	0.00284822	0.448292
495	Esd	0.002886	0.628229
496	Ramp1	0.002886	0.495052
497	Ranbp1	0.00289229	0.470321
498	Rps10	0.00289318	0.455572
499	Anapc11	0.00291558	0.454116
500	Aplp2	0.00298999	0.490515
501	Uqcc2	0.00299824	0.560438
502	Rpl15	0.00302218	0.530976
503	Gap43	0.00304339	1.09282
504	Rpl14	0.00319661	0.58632
505	Pcsk6	0.00324531	1.03932
506	Gda	0.00324828	0.439536
507	LOC100360841	0.00327753	0.512386
508	Bax	0.00328922	0.453743
509	Selenoh	0.00330081	0.429641
511	Cebpd	0.00341188	0.47634
510	LOC103690005	0.00341188	0.778071
512	Adamtsl4	0.00346429	1.25912
513	Cybb	0.0034797	0.559881
514	Alkbh7	0.0034797	0.595447
515	Sdf2	0.00349922	0.47163
516	Uqcrb	0.00367081	0.494044
517	Mrps23	0.0036808	0.443031
518	Anapc5	0.00369733	0.450981
519	Rpl23a	0.00373718	0.633269
520	F3	0.00386696	0.702213
521	Dhrs7	0.00388944	0.627023
522	Ndufv2	0.00389954	0.422158
523	Scara5	0.00395178	0.796611
524	Mmp23	0.00399264	0.990311
525	Tifa	0.00400819	0.560778
526	Tnfsf13	0.00400819	0.576922
527	Psmg4	0.00400819	0.551451
529	Errfi1	0.00400928	0.531446
528	Hdlbp	0.00400928	0.582692
530	Rpl10a	0.00402566	0.468221
531	Rpl10	0.00402566	0.529676
532	NEWGENE_621351-1	0.00403681	0.938244
533	Plxnb2	0.00403681	0.880045
534	Hdac2	0.00405975	0.671023
535	Pdpn	0.00415096	0.843204
536	Rps29	0.00424571	0.647141
537	Fcgr2b	0.00431253	0.831831
538	Rps5	0.00441163	0.491929
539	Pfdn1	0.00451342	0.417677
540	Efhd1	0.00455606	0.996421
541	Rps18	0.00458858	0.645933
542	LOC306079	0.00467575	0.386238
543	Plpp1	0.00471705	0.803159
544	Rpl18a	0.00477558	0.503813
545	Smc6	0.00477558	0.62662
932	Ptpn1	0.00478355	-1.07827
546	Fkbp7	0.00478355	0.829943
547	Rnaset2	0.00479822	0.435592
548	Fosb	0.0049026	0.449261
549	Rpl27	0.00497115	0.47419
550	LOC103693430	0.00500205	0.462059
931	Sell	0.00506232	-2.38034
551	Bri3	0.00527073	0.371473
552	S100a16	0.00527814	0.634885
553	Trappc3	0.00541889	0.560145
554	Htra2	0.00546749	0.646371
555	Sparcl1	0.00546749	0.635186
556	Eif4g2	0.00555408	0.410391
557	Rftn1	0.00555445	0.841051
558	Cnn3	0.00558163	0.617259
559	Eny2	0.00558163	0.448166
560	Zfp637	0.00561016	0.922223
561	Icam1	0.00563179	0.483432
562	Tmem165	0.00571707	0.677323
563	Mcrip1	0.00572165	0.524015
564	Trappc1	0.00578772	0.516161
565	Commd4	0.00578772	0.417144
930	Lyz2	0.00586555	-0.605652
566	Rpl19	0.00587389	0.542662
567	Pebp1	0.0059359	0.402861
568	LOC680121	0.00603817	0.416573
929	Pla2g7	0.00604223	-1.67361
569	Rpl3	0.00615974	0.566197
570	Rpl13	0.00618798	0.521458
571	Acaa2	0.00623802	0.514881
572	Cct8	0.00627425	0.439998
573	Pfdn6	0.00627425	0.418812
574	Rpl36	0.00629588	0.515381
575	Cnih1	0.00631034	0.515674
576	Rcn3	0.00639148	0.705387
577	Park7	0.00642548	0.362361
578	Sirt2	0.00649679	0.519794
579	Med28	0.0065624	0.444949
580	Mrpl34	0.00659629	0.509023
581	RT1-Db1	0.00679249	0.835921
582	Ndufs8	0.00679249	0.472637
583	Ppt1	0.00679668	0.690662
584	Vcan	0.00689782	1.03542
585	Dpm3	0.00694066	0.588221
586	LOC100363469	0.00694147	0.449408
587	Prnp	0.00701196	0.526116
588	Ap2s1	0.00716173	0.424206
589	Ndufb11	0.00726582	0.366692
590	Cisd3	0.00727206	0.894503
928	Fgr	0.0072893	-1.15766
591	Rtn4	0.00729969	0.446155
592	Rassf4	0.00735503	1.01164
593	C1galt1	0.00756913	0.750084
594	Mapk3	0.0076961	0.553591
595	Morf4l2	0.00769798	0.443196
596	Tma7	0.00781813	0.369122
597	Commd9	0.00783698	0.603902
599	Ndufa3	0.00788079	0.38267
927	Glrx	0.00788079	-0.703714
598	Metap2	0.00788079	0.486994
600	Dync1h1	0.00789369	0.884112
602	Txn2	0.00790343	0.506127
601	Rabac1	0.00790343	0.355169
603	Rpl23	0.00790343	0.464203
926	Rnf167	0.00816549	-1.38372
604	Micos10	0.00819231	0.374607
605	Mrps28	0.00822429	0.721101
606	Tgfbr3	0.00831047	0.739242
607	Snrpf	0.00839591	0.364359
608	Rps15	0.0083968	0.41805
925	Rasgrp2	0.00839826	-1.24955
609	Pmm1	0.00839826	0.704816
610	Qprt	0.00839941	1.03459
611	Cfl2	0.00839941	0.967804
612	Snrpb2	0.00842867	0.37676
614	Timm13	0.00847463	0.389745
613	M6pr	0.00847463	0.44765
615	Ifitm2	0.00849163	0.395054
616	Acadl	0.00849212	0.566752
617	Prdx2	0.00849212	0.35766
618	Pofut2	0.00860724	0.514394
619	Ptpra	0.00862203	0.782514
924	Vsir	0.00864341	-0.716332
620	Srp14	0.00870257	0.389406
621	Eid1	0.00874885	0.515051
622	Wdr83os	0.0087931	0.38658
623	Mrpl27	0.0087931	0.438412
624	Ndufs4	0.00918709	0.422611
625	AABR07071905.1	0.00932441	0.65398
626	Rps17	0.00958564	0.537553
627	Mrc1	0.00962949	1.04794
923	Fxyd5	0.00969499	-0.557575
629	Srpx	0.00969499	0.615404
628	RT1-Da	0.00969499	0.868775
630	Cope	0.00991392	0.378869
631	Mrpl48	0.0100023	0.59746
632	Sdf2l1	0.010107	0.522228
633	Mbnl2	0.0102956	0.42879
634	Zbtb20	0.0104608	0.73987
635	Hsp90aa1	0.0108153	0.432635
922	Csf3r	0.0108515	-2.6583
636	Fam162a	0.0108632	0.510597
637	Csrp1	0.0109316	0.456294
638	Prdx6	0.0109398	0.402808
639	LOC498555	0.0109849	0.352237
640	Tbca	0.0110392	0.378824
921	Lsp1	0.0110392	-0.598621
642	Calm2	0.0110894	0.342022
641	Tsen34l1	0.0110894	0.4981
643	Ltbp1	0.0111603	0.801056
644	Ddost	0.0112276	0.408281
645	Coro1c	0.0112483	0.570121
646	Hsd17b10	0.0114803	0.40289
647	Nid1	0.0115931	0.866232
920	Ptprc	0.0116807	-0.670808
648	Pld4	0.0116929	0.481383
649	Pdlim4	0.0118481	0.777158
650	Serf1	0.0119373	1.02406
651	Zdhhc1	0.0120811	1.2332
652	Nme1	0.0120988	0.420766
653	AC095947.1	0.0122197	0.404869
654	Spcs1	0.0122197	0.38069
655	Galk1	0.0123168	0.807703
919	Crem	0.0124499	-0.648174
656	Ppia	0.0124585	0.381287
657	Mrps16	0.0124649	0.398892
658	Sfrp4	0.0125488	0.890548
659	Renbp	0.0125549	0.869406
660	Hras	0.0125549	0.810171
661	Has1	0.0126742	0.625943
662	Oat	0.0127587	0.463545
663	Capn2	0.0130891	0.457909
664	Txndc17	0.0130987	0.380027
665	Rpl37a	0.0135537	0.563348
666	Lima1	0.0136011	0.959837
667	Rpl5	0.0136034	0.464378
668	Txn1	0.0136767	0.337758
669	Tex264	0.0137913	0.512346
670	Nipbl	0.013884	0.450418
671	Gsc	0.0139151	1.32236
672	Hnrnpk	0.0140835	0.401012
673	Cox6b1	0.0141124	0.292559
674	Copz2	0.0142276	0.775012
675	Ndufaf8	0.0144103	0.483101
676	Txndc12	0.0145931	0.563066
677	Gyg1	0.0146119	0.515032
678	Cox8a	0.0146596	0.263691
679	LOC100911516	0.0146657	0.684227
680	Eci3	0.0146657	0.686697
918	Il1rn	0.0147009	-1.55402
681	Smim29	0.0147591	0.706223
682	Atp6ap1	0.0147714	0.347779
683	Cfdp1	0.0148851	0.499228
684	Tomm20	0.0149558	0.368042
685	Mpv17l2	0.0149693	0.609199
686	Atp2b1	0.0149872	0.440828
917	Taldo1	0.0150266	-0.553324
687	Pla2g2d	0.0151143	0.66721
688	Tnfrsf11b	0.0152499	0.940923
689	Islr	0.0153012	0.982605
690	Slc39a1	0.0155041	0.593449
691	Aph1b	0.0155151	0.320175
692	Fbln5	0.0158698	0.74191
693	Gtf2h5	0.016006	0.42911
694	Cox7b	0.016006	0.341485
695	Maged2	0.0160063	0.994665
916	Il1r2	0.0160642	-1.39553
696	Rpl30	0.0161016	0.402526
915	Lst1	0.0163303	-0.906469
697	Efemp2	0.0167369	0.680132
698	Selenos	0.0167369	0.440563
699	Ufsp2	0.0167369	0.733112
700	Nrros	0.0169058	0.582566
701	Rplp0	0.0169058	0.332538
702	Kdelr3	0.016971	0.778609
703	Rps15a	0.0169746	0.623245
704	Abi3bp	0.017557	0.69008
706	Sdhb	0.0176556	0.386487
705	Snx5	0.0176556	0.398233
707	Pgrmc1	0.0177329	0.440447
708	Polr2j	0.0177352	0.367705
709	Dact2	0.0177583	1.28031
710	G3bp1	0.018294	0.382522
711	Higd1a	0.018294	0.397682
712	Cetn2	0.018294	0.424212
713	Eps8	0.0182959	0.981749
714	Itgbl1	0.0183688	0.792389
715	Ciao2b	0.0184351	0.449265
716	Gm2a	0.0184351	0.444653
914	Clec4d	0.0187954	-1.65868
717	Mrpl41	0.0188824	0.510965
718	Trim47	0.0188824	1.0591
719	Eif3k	0.0190051	0.350688
722	Pdcl3	0.0190491	0.574395
721	Nxt1	0.0190491	0.576913
720	Plat	0.0190491	0.593372
723	Lsm7	0.0192827	0.421059
724	Rpsa	0.0199521	0.480572
913	Syf2	0.0199828	-0.494974
912	Mgst1	0.0203309	-0.919413
725	Rpl12	0.0204018	0.425628
726	Asgr2	0.0204706	1.06925
727	Edf1	0.0205083	0.34017
728	Pam	0.0205088	0.707461
729	Coa3	0.0205651	0.42229
730	LOC680491	0.0206675	0.863239
731	Zfp91	0.0206675	0.659767
911	H3f3c	0.0209654	-0.226964
732	Uba52	0.0211529	0.347357
910	Fam32a	0.0212187	-0.770616
733	Syap1	0.021232	0.420056
734	Gamt	0.0212796	0.620878
735	F13a1	0.0213119	1.13677
736	Guk1	0.0213129	0.353106
737	Igbp1	0.0213194	0.508994
738	Erp44	0.0213428	0.424103
739	Tnfaip6	0.0214237	0.713214
740	Tm9sf2	0.0215173	0.684233
741	Rps16	0.0215592	0.411281
742	Cldnd1	0.0217975	0.36987
743	Psmd2	0.0218328	0.46744
744	Mrpl42	0.0220031	0.706052
745	RGD1306063	0.0220031	0.648618
746	Arl4a	0.0223016	0.386715
747	Eri3	0.0223447	0.92733
748	Rock2	0.0223469	0.886358
749	Hmg20b	0.0224853	0.457683
750	Ahsa1	0.0225286	0.427939
751	Ralgds	0.0225286	0.658098
753	Mrpl20	0.0227189	0.357701
752	P4ha2	0.0227189	0.817855
755	Ap1s1	0.0227305	0.679
754	LOC687679	0.0227305	0.341735
756	Svil	0.0230868	0.644202
757	Aup1	0.0231879	0.431492
758	Sar1b	0.0231879	0.416311
759	Hmgn1	0.0235082	0.415126
760	AABR07043748.1	0.023624	0.696391
908	Itgb2	0.023667	-1.00215
909	Sirpd	0.023667	-2.63295
761	AABR07004269.3	0.0238092	0.597888
762	Snx2	0.0238285	0.429957
763	AABR07031089.1	0.0238285	0.339014
764	Eif4a1	0.0238763	0.381212
765	Enc1	0.0239742	0.63891
907	Tspo	0.0240275	-0.757379
766	Dbn1	0.0241458	0.881054
767	Bad	0.0241458	0.663846
768	Bst2	0.0243173	0.383674
769	Abhd12	0.0243805	0.85739
770	NEWGENE_1308171	0.024437	0.639875
771	Tmem30a	0.024587	0.410102
772	Gng2	0.0245941	0.455958
773	LOC103690054	0.0249264	0.563026
774	Mrps15	0.0253834	0.401051
775	Tsc22d1	0.0253913	0.429326
776	Ak2	0.025476	0.582122
777	Ddrgk1	0.0256117	0.36793
906	Anxa11	0.025707	-0.570256
778	Cercam	0.025707	0.976972
779	Pdgfrl	0.0257417	0.909942
905	Sdcbp	0.0258227	-0.405021
780	Ackr3	0.0259859	0.680351
781	Ndufb10	0.0259859	0.350818
782	Ppdpf	0.0261677	0.322342
783	Sdhd	0.0261677	0.334786
784	S100a4	0.0261677	0.423566
785	Aldh7a1	0.0262213	1.14671
786	Adam15	0.0263356	0.66436
787	Rhob	0.026428	0.314868
788	Cnpy3	0.0264819	0.498043
789	Gpc3	0.0265836	0.807616
790	Hspbp1	0.0265836	0.547337
791	Arl3	0.0266172	0.449905
792	Trip6	0.0268717	1.21701
793	Commd3	0.0270121	0.394104
794	Adm	0.0273333	0.763384
904	Psmb9	0.0273333	-0.473365
795	Polr2k	0.0273577	0.386612
796	Gadd45gip1	0.0273785	0.422099
797	Pxn	0.0274544	0.508464
798	Rcn2	0.0275351	0.578278
799	Polr1d	0.0275351	0.314152
800	Ugcg	0.0278688	0.604077
801	Hmgn3	0.0279127	0.553066
802	Idh1	0.0281145	0.837873
903	AC134224.3	0.0285583	-0.132835
803	Tor2a	0.0286806	0.739273
804	Fkbp9	0.0287978	0.515801
805	Ccl24	0.028832	0.989976
806	Tmem9	0.0289697	1.26216
807	Rassf1	0.0293784	0.396103
808	Ppp2r2d	0.0296652	1.0053
809	Rps27a-1	0.0297326	0.488012
810	Cisd1	0.0297326	0.359385
811	Ugdh	0.0297534	0.525943
812	Dctn3	0.0297684	0.345562
902	Nadk	0.0298487	-0.908389
813	Gpx7	0.0303993	0.838089
814	Dclk1	0.0313877	1.22163
901	Itm2b	0.031847	-0.202453
815	Commd2	0.0319967	0.681801
816	Ntpcr	0.0323775	1.0484
817	Fdx2	0.032958	0.534204
818	Cald1	0.0331855	0.650101
819	Ndufa2	0.0332848	0.328481
820	Gpx4	0.0333485	0.324382
821	Ift20	0.0335228	0.42794
822	Zmynd8	0.0337526	0.925069
823	Zeb2	0.0337704	0.864776
825	Rnf187	0.0342279	0.436919
824	Myadm	0.0342279	0.628468
826	AABR07068316.1	0.034302	0.779853
900	Oaz1	0.0345015	-0.4152
827	Dpp4	0.0345015	0.724028
828	Lrrc59	0.0350523	0.651457
829	Ebf1	0.0350778	0.847323
830	Rps3a	0.035639	0.491619
831	Eif2s2	0.0357173	0.35992
832	Polr2e	0.0359624	0.366077
833	AABR07001902.1	0.0363685	0.453676
834	Eva1b	0.0364484	0.620853
835	Spag9	0.0372338	0.706673
836	Tspan7	0.0372468	0.767016
837	Calu	0.037256	0.579522
838	Tmeff2	0.0373764	0.639759
839	Vegfa	0.0375119	0.734281
840	Gnai2	0.0376292	0.334231
841	AC117869.1	0.0378955	0.421131
842	Glod4	0.0378955	0.370834
843	Rbbp7	0.037982	0.479293
844	Rbms2	0.0383366	0.562908
899	Mxd1	0.0385575	-1.02028
898	Nr4a1	0.038754	-0.533417
845	Nipsnap3b	0.0391645	0.84254
846	Ncoa4	0.0391645	0.730118
847	Ssc5d	0.0395797	1.25642
848	Bola2	0.0397907	0.306581
849	Pttg1ip	0.0400911	0.352593
850	Get3	0.0403753	0.372321
897	Atp6v1g1	0.0403892	-0.3525
851	AABR07021871.1	0.0406142	0.358871
852	Dusp6	0.040874	0.412229
853	Fyn	0.0409165	0.454574
896	Ccl6	0.0409707	-0.552447
854	Col4a1	0.0410329	0.766138
855	Rasl10a	0.0410388	1.05102
856	Siva1	0.0414419	0.424065
857	Dctn2	0.0414601	0.312926
858	Sh3bp5	0.0417138	0.465829
859	Fabp4	0.0418989	0.378507
860	Phb2	0.0422129	0.338466
861	Arhgap18	0.042557	0.452659
862	Slc66a3	0.042557	0.845461
863	Hmox1	0.0426255	0.692035
864	Fam3c	0.0429945	0.53627
865	Lgals3bp	0.0437343	0.46532
866	Pla2g15	0.0444449	1.05894
867	Slc29a3	0.0445434	0.71275
871	Cox5b	0.0445445	0.277341
868	Nnmt	0.0445445	0.900013
869	Gnl3	0.0445445	0.699565
870	LOC100360413	0.0445445	0.358933
872	Snrpg	0.0448201	0.353843
873	Gtf3a	0.0448218	0.604267
874	Prkcsh	0.0448218	0.400721
875	Atp5f1a	0.045732	0.31371
876	Slc25a39	0.0462319	0.336079
877	Tomm5	0.0465194	0.339658
895	Ccl5	0.0465314	-1.77414
894	Fbxl5	0.0465314	-1.23384
878	Slc39a7	0.0470907	0.430721
879	Coa8	0.0471028	0.359662
880	Lhfpl6	0.047143	0.779875
881	Id3	0.0471761	0.476494
882	Pigx	0.0476355	0.47245
883	Cxcl3	0.0477966	1.03438
893	Junb	0.0478581	-0.251754
884	LOC100362432	0.0479045	0.348505
885	Nme3	0.0480149	0.506047
892	Septin1	0.0490619	-1.86553
886	LOC100910528	0.0494975	0.525757
887	Fkbp4	0.0495367	0.376877
888	Nelfe	0.0495434	0.64078
891	Vasp	0.0495707	-0.694372
889	Fkbp3	0.0495707	0.352894
890	Gsta1	0.0497637	0.614806

## Sheet: deg_maLiver
	names	pvals_adj	logfoldchanges
0	Mt-co1	2.29454e-25	0.713831
1	Mt-co2	9.05501e-25	0.748452
2	Mt-atp6	2.70081e-23	0.671542
3	Ifi30	5.06593e-20	1.39485
4	Mt-co3	2.4347e-19	0.585225
5	Cd68	1.65502e-17	1.69739
6	Aif1	3.18479e-16	1.74796
7	Npc2	1.05133e-15	1.43687
8	Ctsh	2.23975e-15	1.35185
9	Csf2ra	5.10258e-15	1.25374
10	Ctsz	7.75349e-15	1.38583
11	Mt-nd1	7.75349e-15	0.59877
12	Psap	8.72845e-15	1.09771
13	Cyba	1.26176e-14	1.02543
14	Ly86	1.34233e-14	1.26894
15	Grn	2.46716e-14	1.18702
16	Gngt2	5.51797e-14	1.15833
17	Cfp	5.71978e-14	1.58812
18	Tmem176a	9.56908e-14	1.2849
19	Ftl1	2.29286e-13	0.907665
20	Mt-cyb	3.14512e-13	0.5649
21	Ndufa13	7.60853e-13	0.734126
22	Lgals3	9.60531e-13	1.35792
23	C1qc	1.51306e-12	1.93293
24	Cfd	2.80384e-12	1.53665
25	Tmsb4x	4.24811e-12	0.513592
26	Ccl6	4.62872e-12	1.63181
27	Blvra	5.39665e-12	1.11399
28	Rnaset2	5.39665e-12	0.90931
29	Lgmn	5.39665e-12	1.23961
32	Ninj1	6.20902e-12	1.11958
30	Pld4	6.20902e-12	1.1674
31	Glul	6.20902e-12	1.01596
33	Hmox1	6.51059e-12	1.44726
34	Spi1	8.3482e-12	1.0897
35	C1qa	8.82277e-12	1.90364
36	Ms4a6a	8.99552e-12	1.2818
37	Axl	1.07416e-11	1.40102
38	RGD1559482	1.07416e-11	1.21937
39	C1qb	1.55135e-11	1.95786
40	Timp2	2.28388e-11	1.19487
41	Tmem176b	2.85592e-11	1.11079
42	Mt-nd4	3.30477e-11	0.662772
43	Cst3	5.25673e-11	1.10912
44	Capg	5.38304e-11	1.25669
45	Sh3bgrl3	7.44743e-11	0.636031
46	Fcna	8.94975e-11	1.55018
47	Cd5l	8.96562e-11	1.69282
48	Gpx1	1.03201e-10	0.959965
49	LOC100360087	1.16591e-10	0.819904
50	Mt-nd2	1.25058e-10	0.555097
51	Fcgrt	1.26661e-10	1.10635
52	Tnfaip8l2	1.29085e-10	1.03332
53	Actn1	1.39423e-10	1.20142
54	Clec4f	1.88758e-10	1.73619
55	Vsig4	2.04477e-10	1.74542
56	Ncoa4	2.11579e-10	1.10943
57	Rarres1	3.2871e-10	1.62651
58	Folr2	3.54182e-10	1.46308
59	Ly6e	3.57174e-10	0.916719
60	Csf1r	4.16799e-10	1.24707
61	Pltp	4.50948e-10	1.36366
575	Eif1	5.10827e-10	-0.396366
62	Ctsa	5.63288e-10	0.836765
63	LOC691141	5.79574e-10	0.991447
64	Unc93b1	7.07293e-10	0.958814
574	Ddx5	1.01612e-09	-0.61343
65	Anxa3	1.04854e-09	1.51543
66	Svbp	1.25762e-09	0.990451
67	Cybb	2.16769e-09	1.02896
68	Lilra5	2.67787e-09	1.34802
69	NEWGENE_620180	3.60797e-09	1.30435
71	Nr1h3	3.97953e-09	1.22655
70	Ncf4	3.97953e-09	0.886849
72	Il18bp	4.38041e-09	1.22322
73	Spint2	5.88987e-09	0.857095
74	Ctla2a	6.36152e-09	0.912334
75	LOC108349548	7.11316e-09	0.641515
76	Atp5mc1	8.09415e-09	0.707002
77	Lipa	8.18096e-09	0.988999
78	Erp29	8.22183e-09	0.82118
79	Acp5	9.68968e-09	1.03308
80	Mafb	1.62217e-08	1.12145
81	Itgb1bp2	1.71358e-08	1.37218
82	Slc48a1	1.84149e-08	1.13056
83	Slc11a1	1.95338e-08	1.14528
84	Dnase2	3.18024e-08	0.919136
85	Gpnmb	3.42039e-08	1.34587
87	Ptgs1	3.64086e-08	1.14492
86	Hebp1	3.64086e-08	0.921392
88	Smpdl3a	4.19887e-08	1.00248
89	Itgb5	4.79845e-08	1.26821
90	Cd63	7.69028e-08	0.939168
91	Blvrb	9.2941e-08	1.00278
92	Fcgr1a	1.14303e-07	1.00526
93	Lst1	1.40385e-07	0.98141
94	Bloc1s1	1.59403e-07	0.679379
95	Sdc3	1.59403e-07	1.0378
96	Pld3	1.68051e-07	1.07706
98	AA926063	1.75212e-07	1.45899
97	Tpp1	1.75212e-07	0.804823
99	Clta	1.79216e-07	0.627443
100	Hck	1.84059e-07	0.838857
101	Lrp1	1.87341e-07	1.16136
102	Nfam1	1.87341e-07	1.06981
103	Il18	1.90215e-07	0.930271
104	Ctsb	2.1817e-07	0.738858
105	Hpgds	2.34258e-07	1.2804
106	Atox1	3.45759e-07	0.624338
107	Cstb	3.65299e-07	0.662032
108	Fuca1	4.28331e-07	0.770237
109	Iah1	4.95956e-07	0.68903
110	Mnda	5.28898e-07	1.09104
111	Csrp1	5.59338e-07	0.762844
112	Crlf2	6.19388e-07	0.794886
113	Cd83	6.64574e-07	0.76726
114	Ifngr1	8.11537e-07	0.746206
115	Mrpl54	9.36168e-07	0.666063
116	Ifitm2	1.03584e-06	0.663976
117	Atp1a1	1.03584e-06	0.722304
118	Cox8a	1.16462e-06	0.43996
119	Rab32	1.42216e-06	1.08001
573	H3f3a	1.44007e-06	-0.62469
120	C6	1.69991e-06	1.37828
121	Apobec1	1.89963e-06	1.47599
122	Aldh2	1.91656e-06	0.800503
123	Clec4a1	1.96994e-06	0.917506
124	Fth1	2.17588e-06	0.59133
125	Rcan1	2.85173e-06	0.893694
126	Pnp	3.03073e-06	0.96831
127	Cd163	3.11479e-06	1.21534
128	M6pr	3.2016e-06	0.699761
129	Rps27l	3.45707e-06	0.598226
130	Atp5mc3	3.45707e-06	0.618088
131	Rgs10	3.59252e-06	0.85281
132	Cmtm7	3.62408e-06	0.678701
133	Zfat	3.96815e-06	1.26788
134	Lta4h	3.98547e-06	0.940191
135	Bri3	4.82208e-06	0.59154
136	Cox6c	5.24352e-06	0.40982
137	Sod1	5.24352e-06	0.566383
138	Ctsd	5.24352e-06	0.71022
139	Cebpd	5.38964e-06	0.747589
140	Atp1b1	5.8006e-06	1.01391
141	Ckb	6.05126e-06	0.666233
142	Prdx1	7.30413e-06	0.633033
143	Colgalt1	8.75687e-06	1.02384
144	Taldo1	9.54257e-06	0.567568
145	Dpp7	1.04089e-05	0.692687
146	Cnpy3	1.12162e-05	0.774309
147	Ifi47	1.12685e-05	0.764312
148	Lamtor2	1.34336e-05	0.494988
149	Serf2	1.48354e-05	0.297796
150	AABR07035722.1	1.79982e-05	1.12937
572	Hmgb2	2.24545e-05	-0.973686
151	Psma6	2.39314e-05	0.515455
152	Ugt1a6	2.39314e-05	0.947097
153	Plbd2	2.45642e-05	0.659203
154	Cndp1	2.54687e-05	1.54287
155	Abi3	2.93181e-05	0.666474
571	Srgn	2.96429e-05	-0.615392
156	Irf5	3.26714e-05	0.79172
157	Tbxas1	3.45413e-05	1.00775
158	LOC689959	3.77277e-05	1.20494
159	LOC690045	3.91944e-05	0.721204
160	RT1-Ba	3.93792e-05	1.09761
161	Ctss	3.93792e-05	0.972395
162	Tmem37	3.98205e-05	1.43417
164	Pkib	4.09567e-05	0.983254
163	Glod4	4.09567e-05	0.62004
165	Washc3	4.41308e-05	0.637773
166	Prdx5	4.58329e-05	0.646097
167	Gns-1	4.61363e-05	0.748354
168	Cd14	4.74742e-05	0.939351
169	Iscu	4.84194e-05	0.580159
170	Zmat2	4.99394e-05	0.672845
171	Fcgr3a	5.139e-05	0.767597
172	Trex1	5.22293e-05	0.802572
173	Epsti1	7.23506e-05	0.716811
174	Atp5if1	7.25318e-05	0.538179
175	Fbxo6	7.44455e-05	0.603035
176	Siglec5	7.60398e-05	0.987647
177	Siglec1	7.80617e-05	1.22537
178	LOC103689961	7.80617e-05	0.568523
179	Cd302	8.36953e-05	0.692739
180	Ethe1	8.54166e-05	0.67358
181	Cfh	9.61036e-05	1.01981
182	Ndufa9	9.66628e-05	0.654376
183	Ncf1	9.66628e-05	0.827613
184	Gaa	9.66628e-05	0.857486
185	Atp5mc2	9.88979e-05	0.401481
186	Id3	0.000103239	0.745375
187	RT1-A2	0.000119072	0.496577
188	Psmg4	0.000123087	0.612448
189	Ifitm1	0.000125416	0.733084
190	Marco	0.000125578	1.42565
191	Slc8b1	0.000131099	1.14899
192	Plbd1	0.000131421	0.923146
193	Smagp	0.000132876	0.583405
194	Ptprj	0.000150104	1.05096
195	Rhog	0.000151769	0.608116
196	Ctsc	0.000151864	0.74174
197	Gabarap	0.000157298	0.378728
198	Fkbp2	0.000166302	0.570727
199	Tf	0.00017207	0.572885
570	Rpl37a	0.000176856	-0.116827
200	Mt-nd3	0.000181097	0.48843
201	Adgre1	0.000188481	0.97364
202	Napsa	0.000189811	0.538588
569	Junb	0.000203451	-0.652466
203	Glo1	0.000215574	0.607212
568	Ccl5	0.000237908	-1.68306
204	Hk2	0.000254919	0.85464
205	Tnnt1	0.000265016	1.08017
206	Ctnna1	0.000276839	0.698599
207	Fads1	0.000279021	1.42056
208	Commd9	0.000281837	0.580133
209	Ndufa4	0.000281837	0.598711
210	Arpin	0.000288776	1.32226
211	Atp6v0b	0.00029362	0.530114
212	Psmb10	0.000299642	0.510705
213	Ppt1	0.000337666	0.830722
214	Cd86	0.000377726	0.862015
215	Grcc10	0.000415744	0.503918
216	Creg1	0.000422359	0.882483
217	Sdf2l1	0.000430857	0.591893
218	AABR07035650.1	0.000430857	1.68055
219	Plxnb2	0.000443118	0.901433
220	Gbp2	0.000456418	0.685533
221	Ext1	0.000464352	1.18362
222	Tmem86a	0.00047345	1.11965
223	Gng10	0.000475391	0.430039
224	Fcgr2a	0.000491805	0.664614
225	Rnh1	0.000513306	0.585658
226	Clec10a	0.000568207	1.08053
227	Arl11	0.000577566	1.09279
228	Pttg1ip	0.000608982	0.584429
229	LOC680254	0.000608982	0.890251
230	Mrc1	0.000676898	0.570392
231	P4hb	0.00068438	0.520308
232	Lrrc25	0.000686442	0.887065
233	Lyn	0.000723987	0.566825
234	Fcer1g	0.000728992	0.685194
235	Lamp1	0.000745163	0.502687
236	Tpd52	0.000787156	0.529346
237	Gng2	0.000799663	0.567068
567	Btg1	0.000803875	-0.959989
239	Sirpa	0.000827376	0.649622
238	Rpn1	0.000827376	0.516684
240	Timm13	0.000838413	0.480808
241	AC114233.2	0.000870453	1.22242
242	C5ar1	0.000871318	0.75043
243	Txn1	0.000904585	0.511511
244	Cox5a	0.000904585	0.416845
245	Slirp	0.000920849	0.54819
246	Atp6v0e1	0.000937755	0.411973
247	Alox5ap	0.000937755	0.414282
248	Ifi27l2b	0.00104967	0.760315
249	Tifab	0.00106679	1.00309
250	Fibp	0.00106712	0.676182
251	Man2b1	0.00106923	0.593669
252	Slfn4	0.00111802	0.640376
566	Ier2	0.00113471	-0.642141
253	Lilrb2	0.00113471	0.842157
255	Atp6v0c	0.00119025	0.419588
254	Arpc4	0.00119025	0.464011
256	Lamtor4	0.0012129	0.442814
257	Agtrap	0.00125718	0.700165
258	Lap3	0.00133025	0.568427
259	Cox7c	0.00141554	0.357182
260	Tcf7l2	0.00143768	0.883064
261	Ripk3	0.00145833	0.696722
262	Slc7a8	0.00148816	1.3016
264	Plvap	0.00151852	0.594545
263	Dbnl	0.00151852	0.52993
265	Akr1a1	0.0015347	0.443318
266	Plscr1	0.00158693	0.687524
267	Aldoa	0.00160745	0.415871
268	Tnfsf13	0.00161939	0.857839
269	Pak1	0.00162078	0.838611
270	Vcam1	0.00164259	0.792989
271	Manbal	0.00165656	0.609565
272	Vim	0.00175106	0.592676
273	Ost4	0.0018186	0.392458
274	Eif1ad	0.00182318	0.554474
275	RT1-Da	0.00185359	0.954764
276	Crip2	0.00186565	0.581625
277	Tifa	0.001994	0.582918
278	Clic2	0.00205971	0.481961
280	Mertk	0.00215702	1.27817
279	Ncstn	0.00215702	0.572267
281	Synj1	0.00217135	0.930085
282	Cndp2	0.00227642	0.537934
283	Gamt	0.00243805	0.455894
284	Slc28a2	0.00244586	0.643737
285	Sumo3	0.00246056	0.528661
286	Sat1	0.00250336	0.4358
287	Hint1	0.00255367	0.384989
289	Stx7	0.00255367	0.610339
288	RT1-Db1	0.00255367	0.934952
290	Gm2a	0.00260364	0.572749
291	Snx20	0.00262418	0.57029
292	Lrpap1	0.00268378	0.550986
293	Arpc3	0.00268789	0.363116
294	Serping1	0.00290877	0.699667
295	Smim12	0.00290877	0.575072
296	Uqcc3	0.0029963	0.476462
297	Fgd2	0.00309952	1.07544
298	Dtnb	0.00312132	0.812479
299	RGD1308134	0.00320306	0.470053
300	Akr7a2	0.00328497	0.562657
301	Fmc1	0.00328497	0.50354
302	Ppp1r14b	0.00328497	0.646939
304	Mrpl12	0.00328497	0.501509
303	Ilk	0.00328497	0.486689
305	Pdcl3	0.0033692	0.654943
306	Mrps25	0.00341411	0.577979
307	Tuba1c	0.00345439	0.587041
308	Ndufa10l1-1	0.00349777	0.531489
309	Ctsf	0.00354561	0.502958
310	Ergic3	0.00354561	0.505504
311	Pgls	0.0035828	0.477841
312	Ube2r2	0.00367777	0.571814
313	Lage3	0.00368716	0.492793
314	LOC100364435	0.00368868	0.503393
315	Pycard	0.00375709	0.475086
316	Ndufb3	0.00377121	0.451146
317	Tmed3	0.00391535	0.529147
318	Glb1	0.00396342	0.640568
319	Id1	0.00399731	0.612389
320	Prxl2a	0.00431447	1.11666
321	Dbp	0.00438393	0.759456
322	Ndufb9	0.00443463	0.404923
323	Mrpl40	0.00450068	0.625849
324	Ppt2	0.00462946	0.645818
325	Mrpl48	0.00472508	0.60746
326	Gipc1	0.00473629	0.497616
327	Dtnbp1	0.00519273	0.838405
328	Uqcrq	0.00532704	0.373607
329	Man2b2	0.00535787	0.939094
330	Hint2	0.00537154	0.43152
565	Fxyd5	0.00545678	-0.67687
331	Pkp4	0.00562192	0.825975
332	Dmac1	0.00574415	0.507511
333	Sidt2	0.00650384	0.977247
334	Thbd	0.00656285	0.589645
335	Usf2	0.00657812	0.489679
336	AABR07015507.1	0.00691934	0.489608
337	Rnaseh2a	0.00694188	0.611195
338	Edem2	0.00734373	0.604045
339	Sdhd	0.00734373	0.458122
340	Gnai2	0.00747487	0.386851
341	Timm10b	0.00751909	0.632317
342	Dpm3	0.00757	0.454463
343	Xdh	0.00791307	0.479012
344	H2aj	0.00791307	0.46145
346	Bambi	0.00797201	0.913012
345	Abcg1	0.00797201	0.641976
347	Fdx2	0.00797342	0.585479
348	Dse	0.00810617	0.677407
349	Cat	0.0081249	0.360411
350	Ap1s2	0.00823168	0.608903
564	Pnrc1	0.00845769	-0.541982
351	Arap1	0.00846996	0.658508
352	Trappc6a	0.00878095	0.486862
353	Prrc2a	0.00896201	0.724102
354	Ybx1	0.00903373	0.393259
355	Uqcr10	0.00907471	0.395175
356	Asah1	0.00908642	0.466554
357	Vdac2	0.00961635	0.427751
358	Smim26	0.009849	0.468955
360	Dst	0.00996915	0.850485
359	Mrps21	0.00996915	0.454805
361	Umps	0.0103179	0.758855
563	Coro1a	0.0104515	-0.757926
362	Ndufa5	0.0109102	0.437516
363	Tyrobp	0.0109211	0.813342
364	Atp6v0d1	0.0111286	0.457271
365	Mylip	0.0112096	0.70335
366	Scamp2	0.0113354	0.550705
367	Bad	0.0114099	0.514969
368	Nampt	0.0114437	0.600013
369	Glmp	0.0114463	0.425731
370	Washc2c	0.0117452	0.730123
371	Oma1	0.0117452	0.77957
373	Fam174a	0.0122399	0.528325
372	Isca2	0.0122399	0.543994
374	Fxyd2	0.012731	1.41345
375	Rnpep	0.0127761	0.629512
376	Mbd3	0.0128588	0.486381
377	Sh3glb1	0.0128602	0.426487
378	Dohh	0.0130732	0.647365
380	AABR07002674.1	0.0131193	0.912588
379	Pla2g15	0.0131193	0.893529
381	Gna15	0.0131345	0.73957
382	Arhgef2	0.0131486	0.730228
384	Scand1	0.0133186	0.386572
383	Cbr3	0.0133186	1.09105
385	Psma7	0.0140726	0.34709
386	Ucp2	0.0141966	0.394611
387	Lpcat2	0.0142144	1.10824
388	RGD1560341	0.0143882	0.582005
562	Eef1a1	0.0144113	-0.448372
389	Micos13	0.0145039	0.390474
390	Cfb	0.0145224	0.623201
561	LOC100360449	0.0145224	-0.10051
391	Asmtl	0.0146917	0.432827
392	Arsa	0.0148535	0.834393
393	Psma5	0.0148759	0.436455
394	Dbi	0.0162583	0.330484
395	Tstd3	0.016376	0.802224
396	Ndufb7	0.0166632	0.405452
397	Cyfip1	0.0168256	0.602309
398	Tcirg1	0.0169342	0.680157
400	Me2	0.0170708	0.698817
399	Lamtor1	0.0170708	0.422756
401	Dcxr	0.0172496	0.453282
402	Cdh5	0.0172875	0.41855
403	Ptafr	0.0173673	0.843665
560	Cd8a	0.0173673	-1.9545
404	Tsg101	0.017714	0.411915
405	Mvp	0.0181793	0.423727
559	Rps27	0.0181793	-0.107051
406	Abhd12	0.0183256	0.714653
407	AABR07031666.1	0.0183841	0.482367
408	Nectin2	0.0185405	0.706832
409	Nenf	0.0185784	0.407312
411	Tceal8	0.0188479	0.449763
410	Mrpl27	0.0188479	0.436086
413	AC141102.1	0.01902	0.801465
412	Gsto1	0.01902	0.419615
414	Rab13	0.0193984	0.474718
415	Tm6sf1	0.0195282	0.696825
558	Rpl7	0.0202992	-0.12319
416	Ndufs7	0.0203618	0.409287
417	Ap3s1	0.0204319	0.662813
419	Pigp	0.0205301	0.494978
418	AABR07005837.2	0.0205301	1.05665
557	Cdc42	0.0205321	-0.227303
420	Fermt3	0.0207032	0.399749
421	Commd4	0.0209387	0.435746
422	Mrpl42	0.021071	0.488184
556	Cnbp	0.0213196	-0.255288
423	Ubxn1	0.0216476	0.409754
427	St14	0.0217795	1.09356
426	Igf2r	0.0217795	1.00679
425	Bag1	0.0217795	0.379514
424	Mycbp	0.0217795	0.508458
430	Tgif1	0.0220985	0.479517
429	Aplp2	0.0220985	0.551323
428	Nop16	0.0220985	0.478612
432	Cxcl16	0.0225378	0.650529
431	Lamtor3	0.0225378	0.481013
433	Dynlt1	0.0226396	0.438721
434	Ifngr2	0.0226533	0.505946
435	Ece1	0.0227644	0.463376
436	P2ry6	0.0227896	1.01556
437	P2rx4	0.0227896	0.55292
438	Trappc1	0.0228634	0.39508
439	C1qbp	0.0228943	0.396919
440	LOC100910669	0.0231887	0.916509
441	Cops5	0.0232202	0.594611
442	Il1b	0.0232633	0.254527
444	RGD1304694	0.0237136	0.948002
443	Skap2	0.0237136	0.403624
445	Gls	0.0239024	0.819964
555	Septin1	0.0243334	-1.39905
446	Sf3b5	0.0243848	0.394274
447	Psmd4	0.0243848	0.399564
448	RGD1305178	0.0244988	0.650551
449	Xpnpep1	0.0244988	0.49976
450	Micos10	0.0244988	0.380707
554	Ptprcap	0.0244988	-1.02569
451	Sec11c	0.024576	0.400273
553	AC109737.1	0.0249765	-2.07899
452	Parl	0.0252762	0.42151
453	Ramac	0.0252762	0.450015
454	Mpst	0.0253346	0.366151
455	Lpxn	0.0255717	0.435336
456	Acsf2	0.0256819	0.541687
457	AABR07039356.2	0.0256819	0.822244
458	Wdfy4	0.0257038	1.18516
459	Tmem147	0.0257408	0.465181
552	Spcs2	0.0257408	-0.373758
460	Tmem256	0.0258752	0.394971
461	Ndufaf8	0.0264776	0.455578
462	Hpf1	0.0264776	0.729542
463	Irf8	0.0264939	0.572595
464	Tmco1	0.0266606	0.376878
551	AABR07017902.1	0.0268227	-1.68162
466	Tmem51	0.0269479	0.747326
467	Uqcr11	0.0269479	0.396576
465	Mrpl22	0.0269479	0.558823
468	Chrac1	0.0270794	0.417005
469	Nckap1l	0.0275632	0.514073
470	Blk	0.0276452	1.26067
471	Cerk	0.0289055	0.50422
475	Pfdn6	0.0289117	0.396707
473	RT1-Bb	0.0289117	0.812993
474	Vcp	0.0289117	0.397996
472	Sgta	0.0289117	0.490663
476	Sdhb	0.0291722	0.39723
477	Ier3	0.0291751	0.440083
478	Arl6ip4	0.0304341	0.407023
479	Ttyh3	0.0304452	0.6703
550	Btg2	0.0304452	-0.42383
480	Pla2g4a	0.0306807	0.925889
481	Mrpl58	0.0310623	0.436587
482	Lrg1	0.0311717	0.407859
483	Mrpl17	0.031391	0.369621
484	Atp6ap1	0.0322	0.395431
485	RGD1563941	0.0322249	0.493943
486	Snx5	0.0322249	0.374292
487	Tent5a	0.0322249	0.608211
488	RGD1559896	0.0323567	1.02124
489	Tbc1d8	0.0323567	0.800931
490	Ap1s1	0.0325212	0.417755
491	Tgfb1	0.0325212	0.406123
492	Ap2s1	0.0327202	0.388752
493	Akr1b1	0.0327202	0.380493
549	Eef2	0.0329031	-0.305408
494	Mcrip1	0.0330915	0.43125
495	Rtp4	0.0331213	0.366538
496	Nipbl	0.0337663	0.369091
497	Rbms2	0.0338819	0.556871
498	Rab20	0.0341027	0.381176
499	Afmid	0.0341027	0.662269
500	Sdf4	0.0349007	0.389584
501	Cyth4	0.0351182	0.396273
502	Zfp36l1	0.0353044	0.369739
503	Avpi1	0.0355171	0.441766
504	Abca1	0.0356041	0.759929
505	Rab5b	0.0357421	0.654618
506	Tmem14c	0.0360312	0.360852
548	Rps13	0.0367613	-0.109314
507	Osgep	0.0389322	0.514898
508	AABR07054189.1	0.0389859	0.499083
509	Prdx2	0.0400076	0.345864
510	Trappc6b	0.0402016	0.419507
511	Ubl4a	0.0403164	0.406033
512	Znrd2	0.0405933	0.801112
513	Hsbp1	0.040984	0.378061
514	AABR07072356.1	0.041168	0.353892
515	Ttc28	0.0414292	0.850325
516	Cmtm3	0.0416494	0.483536
517	Bloc1s2	0.0417444	0.33346
547	Carhsp1	0.0426092	-0.769453
518	Aldh16a1	0.0432762	0.844659
519	LOC100912564-2	0.0434352	0.365991
520	Hsd17b1	0.0434764	0.972626
521	Ada	0.0440262	0.335829
522	Rexo2	0.0440409	0.410327
523	Sap18	0.0440409	0.58759
524	Upp1	0.0443164	0.501603
525	Ddrgk1	0.0443164	0.390592
526	Camk1	0.0443164	0.539184
528	Hmox2	0.0445915	0.420068
527	LOC100909725	0.0445915	0.771675
529	Hacd2	0.0457272	0.555951
530	Acp2	0.0459177	0.739568
531	Mt-nd5	0.0459177	0.382707
532	Txndc17	0.045945	0.387937
533	AY172581.9	0.0460586	0.392031
534	Cd74	0.0475889	0.824668
535	Nutf2	0.0475889	0.399741
546	Tprg1l	0.0475889	-0.385473
536	Scp2	0.0479056	0.290518
537	Tax1bp3	0.0481479	0.35471
538	Bax	0.0481479	0.358258
539	Ndufb8	0.0481625	0.348221
545	Nop53	0.0485445	-0.321469
540	Dera	0.0491942	0.382143
541	Coa4	0.0493248	0.482523
542	Gatd3a	0.0493248	0.3625
543	Lyl1	0.0493844	0.533413
544	Atp5pf	0.0494852	0.363615

## Sheet: Figure 5B
Time (minutes)	Control1_J1c1g				Control2_J1c5				m.11778G>A				m.3460G>A
1.4365	15.3427	12.0666	10.4905		20.9372	18.1667	15.6451		22.2944	18.3193	19.7525	16.0526	1.84971	5.55744	5.55744	6.90829
10.176	15.2761	11.2015	10.1406		20.8392	18.0239	15.9267		22.464	18.4041	19.2264	15.241	2.11522	5.0435	5.0435	6.15867
18.8736	15.8027	10.8858	10.3772		21.2663	18.4314	16.6478		23.2566	19.4793	19.7974	15.1542	2.09639	4.89416	4.89416	5.81448
27.6943	1.54898	1.98002	1.81603		1.86851	1.00087	1.8249		1.78218	2.21046	2.40961	1.89895	1.42733	1.24286	1.24286	1.12177
36.4374	2.00065	2.01638	1.55168		2.04499	1.59967	1.894		2.28257	2.25449	2.34692	2.1873	1.28144	1.1443	1.1443	1.00595
45.1386	2.64267	2.08078	1.81983		2.19225	1.57453	1.78469		2.46659	2.27581	2.36205	2.17422	0.869298	1.20978	1.20978	0.964592
53.9097	20.4174	13.5632	14.1788		32.5005	27.9557	24.4309		28.538	24.3221	22.5908	20.0575	2.59543	5.0503	5.0503	7.64547
62.6141	19.971	13.4838	14.6287		32.6245	28.1984	24.8617		29.4701	25.8678	22.924	19.7905	1.36395	4.64481	4.64481	7.01555
71.3194	20.5847	14.4771	15.7554		32.9814	27.5101	24.3113		30.6427	27.4964	23.6607	19.8853	2.17652	4.61739	4.61739	6.90889
80.1841	-0.194905	0.175291	0.110058				0.0186493			0.0262917	0.177328		0.580707	0.033826	0.033826	0.140653
88.8974	0.055947	0.0316547	-0.0644953		0.0101477	0.157645	0.0665843		0.083549	0.0651127	0.0195913	0.10589		0.003525	0.003525
97.5741	0.138958	-0.206945	-0.0455623		0.0867857				0.33294			0.0447007

## Sheet: Figure5C
	Control2_J1c5				m.11778G>A				m.3460G>A
ATPTotal	1	1	1	1	0.897479	1.17615	1.09933	0.935494	0.740774	0.575171	1.01225	0.945242
ATPMitochondrial	1	1	1	1	1.25741	0.802555	0.984497	0.812822	0.558953	0.211371	0.759877	0.608257
																						3460
																						0.794018	0.975243	0.739719	1.18938	1.11019

## Sheet: Figure5D
	Control1_J1c1g					Control2_J1c5					m.11778G>A					m.3460G>A
cytoROS	0.860596	0.897638	1	1	1	1.1394	1.10236				0.822615	0.929134	1.45923	1.22173	1.15311	1.85585	1.66929		1.4375	1.51675

[truncated: 8 more sheets: Figure5E, Figure5_DEG_3460, Figure5_DEG_11778, Figure5G_m.11778A>G, Figure5G_m.3460A>G, Figure5H_Blot, Figure5H_1, Figure5H_2]
